# Supplementary material for: Integration of transcriptomic data in a genome-scale metabolic model to investigate the link between obesity and breast cancer
Source: BMC Bioinformatics. 2019 Apr 18;20(Suppl 4):162. doi: 10.1186/s12859-019-2685-9 (PMC6471692; doi:10.1186/s12859-019-2685-9)
Supplement: Supplementary file 1 — Matlab code and the relative expression input files to simulate the metabolic model by integrating gene expression data. (ZIP 367 kb) [file 12859_2019_2685_MOESM1_ESM.zip]

Archive with 5 entries (4 files):
- S5-S1/Additional file 1/
- S5-S1/Additional file 1/EXPR_METNET_start_analysis.m
- S5-S1/Additional file 1/lean.txt
- S5-S1/Additional file 1/obese.txt
- S5-S1/Additional file 1/README.txt
