# Supplementary material for: Integration of transcriptomic data in a genome-scale metabolic model to investigate the link between obesity and breast cancer
Source: BMC Bioinformatics. 2019 Apr 18;20(Suppl 4):162. doi: 10.1186/s12859-019-2685-9 (PMC6471692; doi:10.1186/s12859-019-2685-9)
Supplement: Supplementary file 1 — Matlab code and the relative expression input files to simulate the metabolic model by integrating gene expression data. (ZIP 367 kb) [file 12859_2019_2685_MOESM1_ESM.zip › S5-S1/Additional file 1/lean.txt]

gene	mean	sd
A1CF	5.762147205	0.248664379
A2M	10.79140515	0.595447655
A4GALT	6.674249187	0.357530263
A4GNT	5.359857716	0.18504397
AAAS	7.68705505	0.411998373
AACS	9.090769438	0.598014922
AADAC	4.641634045	0.230341227
AAGAB	9.156781641	0.526637382
AAK1	10.09447092	0.908798556
AAMDC	9.73633211	0.701637711
AAMP	9.181101548	0.429962928
AANAT	3.812637653	0.205156189
AAR2	9.193451701	0.344336845
AARS	10.1892082	0.33295218
AASDHPPT	10.88790873	0.591438341
AASS	5.554854869	0.477851555
AATF	8.855351813	0.475635404
AATK	8.745090301	0.311411757
ABAT	10.81678692	0.984469813
ABCA1	8.521032914	0.564746379
ABCA11P	7.01382654	0.546819989
ABCA12	3.901091514	0.954658161
ABCA2	7.085148238	0.498878407
ABCA3	9.095976475	0.617315396
ABCA4	5.448749666	0.35233678
ABCA5	7.041340401	0.883584915
ABCA6	4.453604342	0.704565011
ABCA7	7.480603085	0.481157086
ABCA8	6.859901726	1.2793399
ABCB1	6.255855064	0.487597845
ABCB11	5.259727386	0.190621038
ABCB4	5.536820969	0.463206262
ABCB6	8.472734034	0.654869414
ABCB7	7.777346948	0.457011284
ABCB8	6.271363613	0.326940213
ABCB9	7.328528904	0.710570802
ABCC1	9.417725006	0.502721495
ABCC10	8.424301967	0.475367752
ABCC2	5.319071992	0.2280523
ABCC3	8.35359655	0.921493483
ABCC4	7.139465889	0.798544476
ABCC5	10.54157755	0.803198474
ABCC6	7.652726739	1.278319471
ABCC8	7.530691647	1.163466262
ABCC9	4.998404551	0.189103564
ABCD1	6.347659995	0.321211834
ABCD2	3.033204605	0.179939683
ABCD3	11.07335093	0.583406371
ABCD4	8.302746727	0.4484031
ABCE1	8.438866934	0.548560726
ABCF1	9.903079105	0.380765783
ABCF2	8.035430387	0.375917982
ABCF3	8.474326268	0.480774237
ABCG1	9.240317172	0.606977688
ABCG2	6.804429905	0.744130167
ABCG4	6.274149282	0.274833551
ABCG5	3.958051677	0.263183138
ABHD10	9.439357711	0.538525594
ABHD11	9.249265937	0.576791262
ABHD14A	8.017501012	0.65101941
ABHD17A	9.671538243	0.457307753
ABHD17B	4.607861853	0.193666735
ABHD18	6.372295542	0.712797255
ABHD2	8.898434426	0.962654873
ABHD3	8.464873333	1.025359677
ABHD4	8.806232773	0.405432805
ABHD5	6.999471582	0.457441974
ABHD6	7.361759883	0.613087466
ABHD8	5.72002601	0.348784882
ABI1	10.06410737	0.456334732
ABI2	8.402171812	0.365632363
ABI3BP	4.157248398	0.59343517
ABL1	9.671346403	0.34425805
ABL2	4.597778957	0.358856836
ABLIM1	10.23890279	0.756870774
ABLIM3	7.694811333	0.817007045
ABO	6.143916702	0.34585111
ABR	9.019803536	0.384579843
ABT1	8.315467332	0.441478802
ABTB2	6.926909939	0.544581265
ACAA1	10.63901165	0.477249985
ACAA2	9.533967206	0.585072818
ACACA	10.15573015	0.575834182
ACACB	9.730639469	1.05030883
ACAD10	7.612890602	0.298213339
ACAD8	8.32604176	0.947017453
ACADL	4.046467021	0.866667374
ACADM	9.364918292	0.652055694
ACADS	7.422147093	0.430809865
ACADSB	8.49297209	0.971094372
ACADVL	11.10532735	0.586887686
ACAN	6.641960188	0.286716092
ACAP1	7.114113132	0.40801462
ACAP2	8.049546323	0.785950585
ACAT1	10.55019387	0.550485658
ACAT2	8.68403241	0.412694845
ACBD3	11.79279376	0.514803362
ACBD4	7.572391839	0.372060155
ACD	7.299452949	0.428031663
ACE	4.192949428	0.267311708
ACE2	4.139138223	0.27934657
ACHE	6.794505514	0.392057874
ACIN1	7.837188235	0.68402464
ACKR1	8.317108743	1.33351903
ACKR2	4.955670703	0.325040809
ACKR3	10.66189272	0.745387132
ACKR4	5.720114062	0.915761425
ACLY	12.20622896	0.276264077
ACO1	9.53415293	0.447317183
ACO2	8.889870507	0.531707633
ACOT11	6.956604812	0.429248996
ACOT13	8.558870881	0.631127314
ACOT2	9.549874328	0.761886575
ACOT7	8.014244559	0.586193787
ACOT8	8.0234888	0.468001499
ACOT9	9.091541265	0.506812272
ACOX1	8.760568294	0.535781599
ACOX2	7.944300979	1.518727861
ACOX3	9.354894576	0.839353487
ACOXL	3.072456856	0.187410144
ACP1	11.0610851	0.527062562
ACP2	8.509921273	0.555034282
ACP5	9.302757075	1.226297162
ACP6	8.932952266	0.608445007
ACPP	4.886151562	0.532146427
ACR	4.278632968	0.190617523
ACRV1	4.611422858	0.305932281
ACSBG1	4.370161183	0.228696362
ACSBG2	4.127192095	0.348606749
ACSF2	9.979824695	0.700987542
ACSL1	9.463889294	0.838295261
ACSL3	10.76420535	0.434660672
ACSL4	6.092291093	0.71360251
ACSL5	7.50611142	0.802083288
ACSL6	4.919680849	0.254381788
ACSM1	5.685445166	0.814421369
ACSM2B	4.950436129	0.256914153
ACSM3	5.006878784	0.336595297
ACSM5	6.754914529	0.407878977
ACSS3	6.801822292	0.692652988
ACTA1	5.20672931	0.492038034
ACTA2	12.46809199	0.623132165
ACTB	13.76462139	0.249183203
ACTC1	5.924912752	0.345242081
ACTG1	13.97609911	0.123510155
ACTG2	6.949065016	1.442579939
ACTL6A	8.941219871	0.60994531
ACTL6B	5.977783604	0.482958032
ACTL7A	5.103636746	0.254268472
ACTL7B	5.206844147	0.237174669
ACTL8	6.684781297	0.353560501
ACTN1	12.2817502	0.377626492
ACTN2	5.661959273	0.489761751
ACTN3	4.957098059	0.273362898
ACTN4	9.84586922	0.677752384
ACTR10	11.67036369	0.48195151
ACTR1A	8.646806674	0.442471034
ACTR1B	8.935018778	0.311221188
ACTR2	10.75671417	0.812682214
ACTR3	12.72583762	0.252670918
ACTR3B	7.393257789	0.415684117
ACTR5	8.771439772	0.415088493
ACTR6	8.215319379	0.68192933
ACTR8	7.454479255	0.3859364
ACVR1	9.48485717	0.543021516
ACVR1B	10.16093715	0.465514616
ACVR2A	7.663329966	0.512138139
ACVR2B	7.363833582	0.450123213
ACVR2B-AS1	5.185194083	0.290880102
ACVRL1	5.974401053	0.302710365
ACY1	8.812230457	0.639964063
ACYP1	9.020035465	0.624401961
ACYP2	8.252295882	0.694216497
ADA	7.760562201	0.567724635
ADAM10	11.25031487	0.471898549
ADAM11	5.150657036	0.277868092
ADAM12	9.961714713	1.050488515
ADAM15	6.169577473	0.329127517
ADAM17	8.692181888	0.390150114
ADAM18	3.485154562	0.262656103
ADAM19	6.580132203	0.619321908
ADAM2	3.221219114	0.186244955
ADAM20	6.310009098	0.229531278
ADAM21	3.78965206	0.253868506
ADAM22	6.511137716	0.778451676
ADAM23	6.443415314	0.376916156
ADAM28	6.955806799	0.889801113
ADAM29	3.457269154	0.202062282
ADAM30	5.721810437	0.248562567
ADAM3A	3.736138074	0.167523773
ADAM5	4.363960908	0.280126301
ADAM7	4.279883689	0.161808111
ADAM8	7.917401639	0.731433278
ADAM9	9.643749552	0.992636253
ADAMDEC1	6.082829679	1.426716179
ADAMTS1	8.607555596	1.099020293
ADAMTS12	5.465486456	0.218386479
ADAMTS13	6.988091773	0.263517618
ADAMTS2	6.221569167	0.686682008
ADAMTS20	3.115969815	0.173268607
ADAMTS3	4.974803632	0.641635466
ADAMTS5	8.513040611	1.124914285
ADAMTS6	3.832369031	0.395311767
ADAMTS7	7.029059866	0.320938488
ADAMTS8	5.161176663	0.630773697
ADAMTS9	5.068007134	0.539178192
ADAMTSL2	5.575975925	0.435333092
ADAMTSL3	6.439556769	0.868011047
ADAMTSL4	5.807362053	0.432069264
ADAP1	8.515074423	0.582360939
ADAP2	9.112439717	0.717326625
ADAR	12.09542668	0.347292709
ADARB1	8.045088865	0.517795273
ADARB2	3.967847819	0.257065195
ADAT1	7.585166322	0.416921181
ADCK2	9.399816977	0.362581788
ADCK3	10.24440527	0.459626616
ADCK4	5.13459203	0.379026342
ADCY1	8.75575223	1.41567833
ADCY10	4.433849291	0.219316373
ADCY2	8.039542627	1.220361503
ADCY3	7.638926063	0.296340027
ADCY6	8.675216096	0.526291133
ADCY7	8.023404973	0.630188497
ADCY8	4.347200082	0.718110226
ADCY9	8.754673494	0.555873575
ADCYAP1	4.945997803	0.54345076
ADCYAP1R1	3.60750175	0.176850273
ADD1	10.47764437	0.223699199
ADD2	6.315561325	0.294300221
ADD3	10.47900498	0.804861789
ADD3-AS1	5.82171425	0.231240897
ADGB	2.957701097	0.236408647
ADGRA2	7.98172085	0.638577513
ADGRA3	7.147674878	0.715812398
ADGRB1	6.439669253	0.298541361
ADGRB2	7.24702526	0.909487477
ADGRB3	3.695805087	0.699842453
ADGRD2	6.92622917	0.454460715
ADGRE1	5.932838998	0.633121958
ADGRE2	5.689145816	0.666316743
ADGRE3	4.08614567	0.205806938
ADGRE5	7.667561849	0.493062569
ADGRF1	5.029109097	0.340271169
ADGRF5	7.321438734	0.758589902
ADGRG1	9.834396227	0.728906979
ADGRG2	4.929619008	0.585317922
ADGRG3	6.208189261	0.256819295
ADGRG6	6.20350114	1.110116006
ADGRL1	7.834730011	0.545703466
ADGRL2	7.714521418	0.763563589
ADGRL3	5.789459323	0.740820129
ADGRL4	8.541932323	0.782789351
ADGRV1	3.362218724	0.267024494
ADH1A	3.443777618	0.208792847
ADH1B	7.005723664	1.981619244
ADH1C	4.903024327	0.597415445
ADH5	10.80470237	0.321706978
ADH6	4.670324559	0.284637296
ADH7	4.454113831	0.259731478
ADI1	10.76015188	0.795266986
ADIPOQ	7.673772445	2.275883338
ADIPOR1	9.26608646	0.48222034
ADIPOR2	10.93745234	0.628473992
ADIRF	9.31963379	1.109493125
ADK	9.223691288	0.480142564
ADM	8.557181352	0.928926864
ADM2	7.283951871	0.256836775
ADNP	10.70902302	0.415787942
ADNP2	9.308296123	0.354925462
ADO	8.652836072	0.402310375
ADORA1	7.377171567	0.963802649
ADORA2A	7.692861981	0.880073822
ADORA2B	4.480714726	0.419267264
ADORA3	7.305115619	0.637267467
ADPGK	9.610821098	0.414934541
ADPRH	5.527895516	0.189485339
ADPRM	4.446461646	0.362806902
ADRA1A	4.022100798	0.209832474
ADRA1B	4.015160814	0.238736381
ADRA1D	4.496598372	0.289462228
ADRA2A	8.928571986	0.960456002
ADRA2B	6.28091894	0.296403606
ADRA2C	7.17869622	0.632344802
ADRB1	3.666268467	0.209400689
ADRB2	7.051922748	0.765320886
ADRB3	5.596213071	0.205910504
ADRBK1	7.958570599	0.218497425
ADRBK2	7.170527035	0.543601978
ADRM1	7.23565599	0.539557758
ADSL	10.51602737	0.34906597
ADSS	9.529035473	0.718034436
ADTRP	4.395450454	0.198948621
AEBP1	11.38482245	0.869695705
AEN	8.692432456	0.351295082
AES	8.305618188	0.50070265
AFAP1	5.536866233	0.402353545
AFF1	10.74968987	0.327838382
AFF2	6.129089004	0.294500854
AFF3	5.139386557	0.56787157
AFF4	4.264348859	0.342531519
AFG3L2	8.922270097	0.492315263
AFM	3.085021018	0.216842858
AFP	6.462817849	1.466198377
AFTPH	9.803093342	0.494095321
AGA	10.42741024	0.39430575
AGAP1	8.512321316	0.501566396
AGAP2	6.289099118	0.348066403
AGAP4	9.066587853	0.438509441
AGAP7P	8.483275202	0.420877999
AGBL2	6.675951337	0.893635676
AGBL3	3.004221546	0.275931126
AGBL5	6.838645102	0.406165583
AGER	6.283393526	0.28445957
AGFG1	9.42362237	0.411740298
AGFG2	7.112156998	0.471800353
AGGF1	8.503712689	0.511583222
AGK	8.776816972	0.474574292
AGL	9.354553838	1.049614908
AGMAT	6.49111196	0.763556256
ago-01	9.147207927	0.373667303
ago-02	8.732142958	0.589525626
ago-03	7.134402413	0.615273446
ago-04	6.59003288	0.354691837
AGPAT1	9.491061489	0.44850186
AGPAT2	8.2134007	0.422662979
AGPAT3	6.641078092	0.317277957
AGPAT4	6.53712846	0.418194169
AGPAT5	8.933587741	0.742485972
AGPS	7.061497484	0.695714562
AGR2	11.15014153	1.273310429
AGRN	8.569761911	0.557519771
AGRP	6.36557457	0.207502555
AGT	7.633139947	1.192891667
AGTPBP1	7.378597769	0.567663065
AGTR1	8.429549644	1.989613265
AGTR2	4.542118548	0.326068786
AGXT	4.676194732	0.205063021
AHCTF1	7.186626619	0.747723569
AHCY	9.860794364	0.568058268
AHCYL1	11.45528683	0.365552496
AHCYL2	7.342297525	0.4761288
AHDC1	6.044995873	0.395773453
AHI1	8.717572254	0.510625297
AHNAK	12.13083477	0.599153099
AHNAK2	8.740082565	0.788357314
AHR	8.975245978	0.681086987
AHSA1	10.96626386	0.488116832
AHSG	4.907780866	0.227078042
AHSP	5.84355405	0.264183155
AICDA	3.413848751	0.492487536
AIDA	6.991173669	0.865637685
AIF1	9.383966082	0.727855043
AIFM1	9.048070402	0.79644779
AIM1	9.217545663	0.841395452
AIM1L	6.637735523	0.776828618
AIM2	6.40807003	1.052159249
AIMP1	9.365136033	0.488856524
AIMP2	10.33307066	0.332517444
AIP	9.337080612	0.50641435
AIPL1	4.843439	0.219160124
AIRE	5.927671851	0.224026271
AJAP1	5.315756492	0.459268342
AK1	8.853297441	0.644308014
AK2	10.1543622	0.532688932
AK4	8.476802703	1.241912826
AK5	7.291329124	1.385310202
AK6	8.974967895	0.647156191
AKAP1	9.954512137	0.56906453
AKAP10	8.108903292	0.56752524
AKAP11	8.953276204	0.70919264
AKAP12	8.612968333	0.919602675
AKAP13	9.591348387	0.818346894
AKAP17A	9.782031923	0.443230434
AKAP2	8.824690259	0.723137336
AKAP3	5.765293041	0.353922982
AKAP4	5.126539734	0.249490758
AKAP5	3.535988203	0.200758726
AKAP6	4.329735264	0.292175433
AKAP7	7.771545198	0.646105393
AKAP8	9.069618479	0.339169188
AKAP8L	7.771865776	0.61323184
AKAP9	10.64839005	0.578044111
AKIP1	8.088473354	0.566741437
AKIRIN1	9.111959284	0.751179436
AKIRIN2	5.55368402	0.269300204
AKR1A1	11.34937693	0.387063569
AKR1B1	9.826439995	0.513739209
AKR1B10	4.779547616	0.386883522
AKR1C1	8.407412255	0.894054497
AKR1C2	8.271120993	0.978970814
AKR1C3	8.492649516	1.07346253
AKR1C4	3.197585438	0.167790746
AKR1D1	3.182999699	0.283023388
AKR7A2	10.79699163	0.428354838
AKR7A3	8.896344087	1.020154289
AKT1	9.635820677	0.701213118
AKT2	4.728692711	0.262031408
AKT3	9.238372751	0.852928553
AKTIP	9.185480663	0.430211182
ALAD	9.773538937	0.422530212
ALAS1	9.187873506	0.54639536
ALAS2	5.18914394	0.242770194
ALB	4.455632978	1.471235383
ALCAM	12.01868138	0.581755693
ALDH18A1	9.04032135	0.606979823
ALDH1A1	7.107477916	0.904465157
ALDH1A2	6.962671549	0.985557307
ALDH1A3	8.318106248	0.908164838
ALDH1B1	6.836327692	0.391207889
ALDH1L1	6.945570729	0.356170612
ALDH2	10.31752901	0.77426203
ALDH3A1	5.588281789	0.309400029
ALDH3A2	10.34272279	0.679983626
ALDH3B1	7.454813947	0.500882933
ALDH3B2	8.762785332	1.650598589
ALDH4A1	7.800772632	0.31418156
ALDH5A1	6.905364549	1.001582866
ALDH6A1	9.522797982	0.756245441
ALDH7A1	9.8389842	0.483586987
ALDH8A1	5.714464756	1.170041041
ALDH9A1	12.68138402	0.291984106
ALDOA	12.40947028	0.55422156
ALDOAP2	3.982502436	0.23040295
ALDOB	5.723861973	0.210349923
ALDOC	7.155318313	0.681603552
ALG12	6.194975706	0.35461314
ALG13	9.758948802	0.60976818
ALG3	9.050206866	0.474580935
ALG5	11.04529488	0.509633265
ALG6	8.943362475	0.815414042
ALG8	10.26067018	0.704503287
ALG9	7.865098236	0.464912354
ALK	5.739130437	0.601670382
ALKBH1	7.938558778	0.512646836
ALKBH4	6.249296025	0.29170279
ALLC	4.711896762	0.309093818
ALMS1	9.679435851	0.403252128
ALOX12	4.245099218	0.25608913
ALOX12B	3.738658848	0.306217507
ALOX12P2	5.601475208	0.334131728
ALOX15	3.184926918	0.211213939
ALOX15B	6.212898592	1.411737321
ALOX5	9.935119622	0.880378331
ALOX5AP	7.623133782	0.682893266
ALOXE3	5.722613982	0.261670602
ALPI	5.86008025	0.252358034
ALPK1	7.412998752	0.569767577
ALPK3	5.804956939	0.257661221
ALPL	4.128014201	0.311404093
ALPP	5.519293457	0.264874898
ALPPL2	6.734930832	0.308297375
ALS2CL	6.915876976	0.307642711
ALX1	5.486334534	0.222559891
ALX3	6.178172148	0.302315508
ALX4	5.541592975	0.249166594
AMACR	8.23346694	0.506759217
AMBN	4.594373785	0.242375619
AMBP	6.184765034	0.850958779
AMBRA1	9.265378027	0.309843652
AMD1	8.56105845	0.60064314
AMDHD2	7.658099727	0.419595645
AMELX	3.371121719	0.178615277
AMELY	4.320637615	0.201303548
AMFR	8.779389099	0.681723208
AMH	6.122485324	0.625887249
AMHR2	6.18885578	0.261205902
AMIGO2	10.24184601	1.052438582
AMMECR1	8.764510522	0.735005513
AMN	7.219421505	0.297473652
AMOT	4.608886729	0.44402287
AMOTL2	9.139016147	0.586416357
AMPD1	5.241887171	0.919860653
AMPD2	9.146273109	0.395823236
AMPD3	8.11572023	0.480176156
AMPH	8.060042084	1.050987596
AMT	8.116122458	0.610815314
AMY1A	8.369535825	0.796839712
AMZ2	10.47286626	0.59229029
ANAPC1	8.820851727	0.32999497
ANAPC10	6.779762573	0.59986139
ANAPC13	11.45914104	0.352462606
ANAPC15	7.893729106	0.452760277
ANAPC2	6.099290487	0.473955662
ANAPC5	11.64837113	0.350646841
ANG	10.60447879	0.60751568
ANGEL1	8.184446769	0.397139729
ANGEL2	9.425589703	0.481153008
ANGPT1	5.705843184	0.640239435
ANGPT2	6.947986247	0.741469947
ANGPT4	6.158220487	0.22806049
ANGPTL2	9.047061258	0.7821446
ANGPTL3	3.137273372	0.207878629
ANGPTL4	7.504504633	0.653812563
ANGPTL7	4.75990069	0.423968233
ANGPTL8	5.448854163	0.299443702
ANK1	6.151655805	0.586895089
ANK2	6.613262664	1.025371949
ANK3	10.8124163	1.000670073
ANKEF1	8.052811439	0.518250062
ANKFY1	5.97532518	0.343783597
ANKH	6.40104863	0.844824959
ANKHD1	10.09018897	0.424950474
ANKLE2	8.391825002	0.678164105
ANKMY1	7.177104126	0.303740191
ANKMY2	9.119523015	0.579831277
ANKRA2	9.205026116	0.485498777
ANKRD1	3.419164248	0.170862637
ANKRD10	9.872549481	0.661394532
ANKRD10-IT1	8.089884576	0.508534817
ANKRD11	8.057490248	0.655142954
ANKRD12	8.988425405	0.664877303
ANKRD17	8.546559486	0.432292279
ANKRD2	5.585556567	0.322281313
ANKRD26	6.179690849	0.64035665
ANKRD27	9.953201459	0.545792713
ANKRD28	9.418744675	0.567906103
ANKRD34C	4.063187314	0.342624775
ANKRD36	6.214543659	1.379623708
ANKRD36B	8.157800281	1.326068356
ANKRD36BP2	2.811582966	0.156928747
ANKRD40	7.541973159	0.371308022
ANKRD46	9.027426	0.751290358
ANKRD49	8.403546743	0.58186499
ANKRD53	4.257823358	0.285494471
ANKRD55	4.371937708	0.391348508
ANKRD6	8.322017224	0.763672596
ANKRD7	2.938730501	0.165550206
ANKS1A	9.78528941	0.363890727
ANKS1B	3.880942133	0.226038321
ANKZF1	8.556001535	0.443426427
ANO1	8.320569042	0.926293724
ANO10	7.787705175	0.491989805
ANO2	4.751909099	0.52324816
ANO3	3.828198317	0.790150959
ANOS1	9.542826	0.73569286
ANP32A	11.27650752	0.579044526
ANP32A-IT1	3.665155899	0.67953445
ANP32B	12.38869277	0.268280112
ANP32C	3.292214483	0.246666168
ANP32D	3.087686135	0.166551211
ANP32E	9.203406721	0.738274023
ANPEP	7.468238707	1.460197198
ANTXR1	5.940920115	0.590397623
ANXA1	10.70646246	0.636749633
ANXA10	3.851883747	0.484476497
ANXA11	11.68680611	0.37633013
ANXA13	5.571304727	0.798151338
ANXA2	13.07156517	0.317221061
ANXA2P1	5.7435566	0.29813277
ANXA2P2	10.37974548	0.314935576
ANXA2P3	5.42862171	0.259378476
ANXA3	8.349100541	1.665328679
ANXA4	10.66634107	0.402275957
ANXA5	12.23751919	0.608812845
ANXA6	9.117531117	0.623538903
ANXA7	11.40321004	0.384121642
ANXA8L1	7.432739962	0.881777177
ANXA9	8.4975555	0.943083348
AOAH	7.534801134	0.539304413
AOC1	4.088355469	0.989721149
AOC2	4.950771308	0.3372094
AOC3	8.661561661	0.837290618
AOC4P	6.905265953	0.288581684
AOX1	6.78233539	1.190269536
AP1AR	7.194388578	0.829411004
AP1B1	8.058724532	0.447680792
AP1G1	7.881481854	0.576581161
AP1G2	9.265992253	0.689575311
AP1M2	9.655012948	0.590412612
AP1S1	8.588804341	0.698587073
AP1S2	8.064881448	0.768627831
AP2A2	8.953566702	0.436273649
AP2B1	8.889343755	0.812540114
AP2M1	9.774256695	0.607274337
AP2S1	10.46236121	0.461794423
AP3B1	8.957231182	0.418989568
AP3B2	5.084374132	0.732516472
AP3D1	10.76488291	0.330387685
AP3M2	9.532668618	0.610255158
AP3S1	11.55825641	0.498088543
AP3S2	9.96498532	0.511692422
AP4E1	3.627000838	0.188030908
AP4M1	7.788532417	0.576756335
AP4S1	7.025516837	0.463207708
AP5M1	8.941431497	0.62586776
AP5S1	7.712235428	0.450001062
AP5Z1	7.619941511	0.418815243
APAF1	8.484263704	0.53496464
APBA1	6.407132512	0.206229332
APBA2	7.110152018	0.396460915
APBA3	9.067698105	0.549340206
APBB1	6.947810455	0.423424486
APBB1IP	4.287418621	0.22695073
APBB2	9.955346106	0.623142606
APBB3	7.961988734	0.436743308
APC	8.042114487	0.638290262
APC2	5.889326356	0.286355758
APCS	5.430448975	0.223871901
APEH	8.688329764	0.512835005
APEX1	11.54766571	0.449988489
APEX2	7.216614953	0.396977081
APH1A	10.46498356	0.514417676
APH1B	8.396150329	0.536862986
API5	8.845443911	0.508211165
APIP	9.221248366	0.616689671
APLNR	9.290095632	0.651686809
APLP1	5.83578952	0.447028724
APLP2	11.95091807	0.448803304
APMAP	11.89873916	0.455411771
APOA1	5.063125858	0.371397649
APOA2	4.117390424	0.167230719
APOA4	7.171569644	0.326578146
APOB	3.624932188	0.394352053
APOBEC1	3.963253595	0.217226472
APOBEC2	5.360064513	0.24758658
APOBEC3A	4.25808009	0.741114654
APOBEC3B	7.154012591	1.110099646
APOBEC3C	6.64449058	0.378295823
APOBEC3F	6.352890253	0.481646266
APOBEC3G	8.686925057	0.965019438
APOBR	6.390755384	0.500240588
APOC1	9.256786247	0.800501534
APOC2	7.525378489	0.783072258
APOC3	4.03759347	0.172250381
APOC4	6.19050976	0.331867519
APOD	9.190398687	1.649022335
APOE	10.03486839	0.619870313
APOF	4.754633084	0.650710278
APOH	4.60880007	0.197055921
APOL1	8.156492278	0.601520709
APOL2	9.170456713	0.568155643
APOL3	8.861934553	0.70959991
APOL5	4.901187253	0.274386775
APOL6	8.174924065	0.75307368
APOLD1	9.321388895	0.781150738
APOM	5.802542176	0.464468796
APOO	8.825452525	0.614856826
APOOL	8.426153068	0.50119149
APP	11.81205413	0.513071989
APPBP2	9.37056429	0.504508665
APPL1	8.685611413	0.57683672
APPL2	6.335773122	0.882473928
APRT	10.12018913	0.562994014
APTX	9.447388261	0.542488115
AQP1	8.257353045	0.762647398
AQP2	5.831696739	0.215828432
AQP3	11.31778762	1.687469314
AQP4	3.834796595	0.202905031
AQP5	5.850705084	0.725420741
AQP6	6.195365601	0.322274231
AQP7	6.474582568	0.407770652
AQP8	5.201851084	0.268900467
AQP9	5.308234985	0.535975841
AQR	9.612799374	0.361158451
AR	7.929299638	0.70166262
ARAF	8.353853135	0.382292143
ARAP1	9.504755792	0.508133979
ARAP2	8.109264272	0.812098037
ARAP3	6.327054761	0.418215328
ARC	4.948583484	0.677022843
ARCN1	10.07710959	0.434713591
AREG	9.237617952	1.843225012
AREL1	8.670987169	0.45445465
ARF1	12.30868504	0.460461258
ARF3	11.53604748	0.410138265
ARF4	12.72618255	0.292056485
ARF5	10.21168087	0.647433134
ARF6	9.514899563	0.34382728
ARFGAP1	9.635123815	0.541507712
ARFGAP2	9.828740759	0.494684397
ARFGAP3	10.07662851	0.627093386
ARFGEF1	10.73270527	0.623271747
ARFGEF2	9.381700082	0.718420074
ARFIP1	10.50199024	0.419272517
ARFIP2	8.763023014	0.703487658
ARFRP1	8.363043292	0.349288397
ARG1	4.055286861	0.218744793
ARG2	7.465478731	0.455878538
ARGLU1	11.02541512	0.453175009
ARHGAP1	12.46811713	0.363712883
ARHGAP10	8.788134003	0.439643191
ARHGAP11A	3.674626044	0.327017464
ARHGAP12	7.427856844	0.705382987
ARHGAP15	7.049017509	0.775290901
ARHGAP17	9.055661011	0.408196658
ARHGAP19	8.335363629	0.364722421
ARHGAP22	7.862350359	0.596329145
ARHGAP24	6.384566493	0.461978658
ARHGAP25	7.376537575	0.578153936
ARHGAP26	7.911970426	0.798095498
ARHGAP28	4.724511544	0.488926546
ARHGAP29	10.22319573	0.970144132
ARHGAP32	9.237608868	0.7588152
ARHGAP33	7.246271126	0.524178913
ARHGAP35	7.538050223	0.39040575
ARHGAP4	7.558239774	0.432676093
ARHGAP44	6.94467453	0.612555913
ARHGAP5	8.323232854	0.892127612
ARHGAP6	7.529094156	0.881408547
ARHGAP8	10.29113804	0.7433357
ARHGDIA	9.065645621	0.540165204
ARHGDIB	11.51834977	0.603867698
ARHGDIG	6.680535383	0.387719998
ARHGEF1	7.87724909	0.383365817
ARHGEF10	8.885858144	0.488007992
ARHGEF10L	8.542386754	0.335733014
ARHGEF11	7.498800748	0.416738488
ARHGEF12	11.13702473	0.471615112
ARHGEF15	6.689595905	0.261569702
ARHGEF16	7.834334588	0.487694033
ARHGEF17	8.579183194	0.395209102
ARHGEF18	9.46701111	0.373317138
ARHGEF2	10.18519064	0.649655371
ARHGEF26	3.170810181	0.165077909
ARHGEF28	6.897849922	0.669441446
ARHGEF3	9.383467023	0.646641225
ARHGEF38	4.933604059	0.257927259
ARHGEF4	6.171892778	0.668249344
ARHGEF40	9.234907545	0.676335851
ARHGEF5	8.697380434	0.489707491
ARHGEF6	10.37493678	0.688914529
ARHGEF7	9.828486431	0.44822246
ARHGEF9	7.166460546	0.446554188
ARID1A	10.86625294	0.396694467
ARID3A	6.563779144	0.428940283
ARID3B	7.105204158	0.330406097
ARID4A	7.8982583	0.619144362
ARID4B	11.30796181	0.465213172
ARID5A	7.765833974	0.555478125
ARID5B	11.02898726	0.686382529
ARIH1	8.965382186	0.827623296
ARIH2	9.558310394	0.418227712
ARL1	10.64113797	0.380330355
ARL14	3.051089454	0.180181559
ARL15	5.453205944	0.631359554
ARL17A	6.427433302	0.886273407
ARL2	8.640913522	0.443116646
ARL2BP	8.317235759	0.526940477
ARL3	11.33398401	0.473296424
ARL4A	9.023146064	0.630231275
ARL4C	9.320623015	0.726411328
ARL4D	7.476631187	0.497565908
ARL5A	10.31443474	0.493894249
ARL6IP1	11.07790401	0.441276376
ARL6IP4	10.65275291	0.518361806
ARL6IP5	12.2067046	0.343862567
ARL8B	11.96329874	0.252222211
ARMC1	8.457569333	0.864564239
ARMC4	5.69149395	0.213571018
ARMC6	8.170166213	0.328270264
ARMC7	7.958284361	0.238850777
ARMC8	9.102233569	0.362760177
ARMC9	7.210602176	0.426127102
ARMCX1	9.759410735	0.710070198
ARMCX2	8.93944716	1.087977845
ARMCX3	10.20915226	0.764431219
ARMCX4	5.995421482	0.365592999
ARMCX5	7.664798455	0.528688346
ARMCX6	12.49974369	0.454529681
ARMT1	10.47534139	1.050229754
ARNT	9.091703452	0.493924886
ARNT2	8.626128143	1.030946086
ARNTL	8.258520474	0.596740975
ARNTL2	4.598897871	0.588051623
ARPC1A	10.25962982	0.656835949
ARPC1B	11.46117477	0.544383836
ARPC2	12.45399438	0.667140653
ARPC3	11.46217196	0.522920253
ARPC4	10.47905046	0.420283096
ARPC5	10.78027668	0.550949107
ARPC5L	11.6350289	0.388089463
ARPIN	7.0467983	0.467206852
ARPP19	11.46940303	0.468135226
ARPP21	3.296312467	0.164792092
ARR3	6.101396417	0.232012985
ARRB1	9.240342485	0.829914873
ARRB2	6.339713806	0.354661932
ARSA	7.800676145	0.61925808
ARSB	5.353024008	0.531987535
ARSD	6.652638414	0.270740203
ARSE	6.000729546	0.759981506
ARSF	5.957687315	0.267760402
ARSJ	4.572735872	0.571189551
ART1	6.313519525	0.240494557
ART3	3.701379456	0.238807977
ART4	4.010601005	0.341388048
ARTN	5.947566189	0.413150559
ARVCF	7.723501595	0.338969599
ASAH1	12.06506094	0.374038655
ASAP1	6.161792355	0.732451168
ASAP1-IT1	6.674261286	0.593504439
ASAP2	9.858593211	0.614793879
ASAP3	9.33574619	0.520052509
ASB1	7.911833666	0.420239674
ASB13	10.39612274	0.572147805
ASB4	3.459736579	0.174293189
ASB6	8.328808173	0.337268591
ASB7	5.503856787	0.294499741
ASB8	7.44904423	0.405374678
ASB9	4.289163022	0.754274258
ASCC1	7.908985101	0.451122887
ASCC2	7.744417726	0.562521602
ASCC3	7.374741235	0.566443617
ASCL1	5.128219699	0.536658117
ASCL2	2.962018086	0.234059553
ASCL3	4.771437779	0.222276752
ASF1A	8.261666136	0.698115086
ASF1B	7.284733785	0.606956554
ASGR1	5.903274241	0.520760843
ASGR2	5.748148628	0.256580841
ASH1L	5.199451543	0.353758395
ASH2L	10.15627291	0.635699527
ASIC1	6.337222159	0.381108564
ASIC2	5.712131182	0.54703697
ASIC3	4.5594046	0.314916118
ASIC4	5.613853312	0.291868088
ASIP	4.521759059	0.311542256
ASL	8.84920982	0.55239403
ASMT	4.764099015	0.25713206
ASMTL	8.925319346	0.499913485
ASMTL-AS1	4.883447055	0.285239334
ASNA1	8.540581323	0.888046731
ASNS	9.173122667	0.687276592
ASNSD1	11.03898185	0.325852618
ASPA	6.875786044	0.72624502
ASPH	10.90508747	0.702097559
ASPHD1	5.673898303	0.709484969
ASPM	5.902091906	1.222902899
ASPN	12.35842271	0.938406756
ASPSCR1	7.508672345	0.563499572
ASRGL1	7.937875442	1.29809742
ASS1	9.532752268	1.109774044
ASTE1	7.923890532	0.447804385
ASTN1	4.088234539	0.442751421
ASTN2	7.966029575	1.037035385
ASUN	9.841413645	0.43173901
ASXL1	9.009047045	0.334087641
ASXL2	8.901433232	0.577665965
ATAD2	5.610964663	0.900167246
ATAD2B	9.124013811	0.543567888
ATAD3A	7.617748101	0.343045172
ATAD5	5.994819631	0.364203259
ATAT1	6.805760117	0.502871308
ATF1	9.680875593	0.684841434
ATF2	8.642139321	0.617100549
ATF3	10.60164308	1.31354486
ATF4	11.95493294	0.459935891
ATF5	8.482720665	0.592121028
ATF6	7.636489148	0.521261102
ATF6B	8.137489596	0.572319876
ATF7	5.068515787	0.22769719
ATF7IP	8.515176842	0.49881106
ATF7IP2	7.457774223	0.512714428
ATG10	5.005820864	0.21711506
ATG101	10.09250284	0.608613375
ATG12	9.648804348	0.627242944
ATG13	8.307610692	0.439067533
ATG14	8.702204624	0.39348206
ATG16L1	5.463817193	0.491816897
ATG2A	7.94417606	0.46373439
ATG2B	8.425866228	0.462533732
ATG3	10.00294332	0.438021035
ATG4A	7.921599538	0.330544352
ATG4B	9.11399804	0.378617232
ATG5	8.448896667	0.540405677
ATG7	7.569326351	0.369393784
ATG9A	8.548479334	0.394294535
ATHL1	8.988891216	1.491177758
ATIC	10.19721289	0.482109575
ATM	7.956834821	0.685617378
ATMIN	9.042652947	0.476956842
ATN1	6.751429408	0.15432515
ATOH1	5.121482979	0.249330941
ATOX1	10.28224764	0.587090737
ATP10A	8.110485115	0.765858609
ATP10B	5.199234771	0.444510135
ATP10D	8.593584281	0.62334036
ATP11A	5.155457709	0.331472765
ATP11B	9.110138137	0.633145833
ATP12A	4.480764648	0.259131088
ATP13A1	8.956780243	0.471874352
ATP13A2	6.810659849	0.570035618
ATP13A3	9.990573069	0.559342958
ATP1A1	11.84269622	0.501484843
ATP1A2	5.059268617	1.034763793
ATP1A3	4.76402319	0.295512807
ATP1B1	12.29790643	0.511443518
ATP1B2	5.762873362	0.372105933
ATP1B3	10.77259418	0.530264465
ATP1B4	3.065073445	0.199470115
ATP2A1	4.595817464	0.20238458
ATP2A2	9.859226723	0.427391382
ATP2A3	8.176609051	0.632662879
ATP2B1	7.990162137	0.882800724
ATP2B2	6.108551025	0.357666062
ATP2B3	5.554850507	0.240393202
ATP2B4	9.806394569	0.496411143
ATP2C1	9.243619527	0.604132994
ATP2C2	8.200237484	0.747409879
ATP4A	5.324148763	0.328560875
ATP4B	4.357179571	0.252966027
ATP5A1	13.1557748	0.326656098
ATP5B	11.87046285	0.39949453
ATP5C1	11.91749743	0.330508599
ATP5D	10.12517632	0.578748892
ATP5E	11.94331562	0.546312673
ATP5F1	12.18072709	0.385396771
ATP5G1	10.30774352	0.544812658
ATP5G2	10.89337004	0.517187716
ATP5G3	11.28509705	0.39835773
ATP5H	9.768833861	0.505281664
ATP5I	10.50680217	0.631914428
ATP5J	11.75849436	0.458206516
ATP5J2	11.4850224	0.598828774
ATP5L	11.27064029	0.519469117
ATP5O	11.88388018	0.481597993
ATP5S	7.953923626	0.490079023
ATP5SL	10.32738631	0.289264238
ATP6AP1	10.93320262	0.54830127
ATP6AP2	11.58949276	0.493710217
ATP6V0A1	8.816108881	0.40239122
ATP6V0A2	8.218494692	0.418688695
ATP6V0A4	5.499597503	1.399737489
ATP6V0B	11.07327238	0.587257836
ATP6V0C	10.15873157	0.443270988
ATP6V0D1	9.835963045	0.498197162
ATP6V0E1	12.5261033	0.195307859
ATP6V0E2	10.07491126	0.675293216
ATP6V1A	12.05349709	0.331587868
ATP6V1B1	5.640674436	0.907635925
ATP6V1B2	9.424892393	0.681431854
ATP6V1C1	8.889692452	0.647776764
ATP6V1C2	11.24299619	0.289124004
ATP6V1D	11.34209586	0.420347858
ATP6V1E1	11.42964661	0.395987601
ATP6V1F	11.0737746	0.506825534
ATP6V1G1	11.2785882	0.586285025
ATP6V1G2	5.155100671	0.371786525
ATP6V1H	10.49407958	0.713589958
ATP7A	7.879169755	0.718852702
ATP7B	8.461881189	0.874841631
ATP8A1	8.791321223	1.044645949
ATP8A2	6.887575542	1.678622102
ATP8B1	8.634880443	1.063941725
ATP8B2	8.143263776	0.383946167
ATP8B3	3.317625373	0.210324629
ATP8B4	4.214937513	0.644804343
ATP9A	10.77562441	0.565994448
ATP9B	8.626887714	0.463366433
ATPAF2	6.856925407	0.506142379
ATPIF1	10.69948115	0.642489276
ATR	9.685361938	0.484049255
ATRAID	11.87806784	0.317731332
ATRN	8.771552209	0.51006574
ATRNL1	3.970764265	0.637609675
ATRX	10.72743542	0.375207904
ATXN1	10.22577384	0.449332928
ATXN10	10.26575894	0.613356243
ATXN2	7.599373751	0.397491915
ATXN2L	6.127730038	0.39908033
ATXN3	7.375566077	0.620199059
ATXN3L	3.404879539	0.151451038
ATXN7	8.951427881	0.678876794
ATXN7L1	4.805054765	0.295349003
ATXN7L3B	10.61483759	0.446184876
ATXN8OS	4.751690425	0.247817682
AUH	9.684412064	0.556550876
AUNIP	6.931528288	0.57508318
AUP1	9.128429016	0.405541413
AURKA	9.033356409	0.966958374
AURKAIP1	10.53384018	0.453277088
AURKAPS1	10.63725277	0.444608304
AURKB	5.988168327	0.60309674
AURKC	5.784068371	0.524116294
AUTS2	10.97479216	0.859626879
AVEN	8.220187998	0.504130191
AVIL	5.817696381	0.531626505
AVL9	10.21038922	0.562228943
AVP	5.136969417	0.201148974
AVPI1	7.480781037	0.505708559
AVPR1A	6.192136168	0.315598053
AVPR1B	7.723796771	0.238988933
AVPR2	5.118940439	0.216151346
AXIN1	8.094031074	0.539490812
AXL	9.987948663	0.642298244
AZGP1	11.87441552	0.970562506
AZGP1P1	4.1730026	0.238993503
AZI2	6.030212456	0.571052959
AZIN1	11.57087526	0.526950067
AZU1	4.635241557	0.363509316
B2M	13.69788262	0.127442843
B3GALNT1	6.207671708	1.065777053
B3GALT1	3.712101555	0.230120191
B3GALT2	3.070741895	0.266010142
B3GALT4	8.575064799	0.4561081
B3GALT5	3.843538266	0.346512591
B3GAT1	5.279550051	0.343090297
B3GAT3	7.93711539	0.462229674
B3GNT2	4.729800768	0.716349768
B3GNT3	6.604653819	0.393139813
B3GNT4	6.307949394	0.295484535
B3GNTL1	7.015125371	0.467507948
B4GALNT1	6.837751267	0.407849494
B4GALT1	9.60353464	0.378344011
B4GALT2	8.942809282	0.406183878
B4GALT3	9.671812124	0.533770294
B4GALT4	9.106796085	0.389776841
B4GALT5	10.614781	0.603148759
B4GALT6	3.586868589	0.154017055
B4GALT7	7.906513631	0.382092015
B4GAT1	9.244637622	0.615535902
B9D1	7.535771962	0.646374876
B9D2	7.76129383	0.374835799
BAALC	4.811808279	0.99782437
BAAT	6.390822431	0.278793256
BABAM1	10.28815824	0.559940628
BACE1	7.897837363	0.469429961
BACE2	10.41583033	0.937277184
BACH1	7.462789996	0.841487846
BACH2	6.924670238	0.929155079
BAD	7.971272112	0.504314319
BAG1	10.69804864	0.564873889
BAG2	5.441359245	0.882123674
BAG3	9.783609233	0.611797255
BAG4	4.865736422	0.801872481
BAG5	10.39753828	0.432301142
BAG6	10.22910346	0.318687714
BAGE	3.309327137	0.205196504
BAHCC1	7.544602529	0.564965617
BAHD1	8.50262195	0.48729745
BAIAP2	8.006324932	0.635726911
BAIAP2L2	3.340262537	0.158098406
BAIAP3	7.498008008	0.409426591
BAK1	7.644943248	0.392449496
BAMBI	10.72238426	1.676703071
BANF1	9.204486674	0.961682805
BANK1	5.507878527	1.193288052
BANP	10.56730406	0.469619364
BAP1	9.113129878	0.384178975
BARD1	8.806488108	0.69558278
BARX1	4.952544495	0.342038359
BARX2	5.945947189	0.303388971
BASP1	10.53096464	0.756328353
BATF	9.119389927	0.795295056
BATF3	7.726316146	0.376756656
BAX	8.234016972	0.73655502
BAZ1A	8.937579526	0.685252229
BAZ1B	9.147794957	0.294090234
BAZ2A	8.996532465	0.273456262
BAZ2B	9.709489921	0.544590486
BBC3	7.813076331	0.348380775
BBIP1	7.928020861	0.483994144
BBOF1	8.450617965	0.859076948
BBOX1	5.215129811	1.312101071
BBS1	9.36943419	0.525551851
BBS10	7.255125343	0.65505985
BBS4	9.850457282	0.918085374
BBS7	5.003867422	0.658975124
BBS9	7.919725858	0.345864592
BBX	9.487651407	0.908355462
BCAM	6.886454598	0.578184924
BCAN	6.97888444	0.196085917
BCAP29	7.016795037	0.668111662
BCAP31	11.4889048	0.381574331
BCAR3	7.670735535	0.73885922
BCAS1	7.896949476	0.944838681
BCAS2	9.420553771	0.546381767
BCAS3	7.660827657	0.412070391
BCAS4	7.333570861	0.537787597
BCAT1	4.269403837	0.50187671
BCAT2	8.099457651	0.545184296
BCCIP	8.922711299	0.57070558
BCHE	6.177497751	1.163158692
BCKDHA	9.031012044	0.441314653
BCKDHB	7.910322041	0.759799415
BCKDK	8.405449873	0.466285577
BCL10	9.94738221	0.442367989
BCL11A	6.196015819	0.72930076
BCL11B	5.673119319	0.992325687
BCL2	10.12323889	0.70755326
BCL2A1	5.15189885	0.634853684
BCL2L1	9.293474832	0.460862807
BCL2L10	4.580976817	0.222512566
BCL2L11	5.694497103	0.598624202
BCL2L13	8.860394109	0.491378886
BCL2L14	6.027681239	0.574311236
BCL2L2	9.241151539	0.397212692
BCL3	7.098670162	0.679688667
BCL6	11.31493712	0.62361487
BCL7A	7.504477309	0.580272721
BCL7B	8.469454528	0.525652461
BCL7C	9.770592495	0.514059384
BCL9	8.539019874	0.445824275
BCLAF1	11.46216601	0.429369496
BCO1	4.012111944	0.390298952
BCOR	7.537115405	0.845503045
BCORL1	8.363472644	0.360788398
BCR	8.189895663	0.540895811
BCS1L	9.10584016	0.42596172
BDH1	6.988695501	0.536132122
BDH2	10.43698934	0.522802773
BDKRB1	5.852867538	0.452534488
BDKRB2	7.706302248	0.585328039
BDNF	4.848035955	1.131631226
BEAN1	5.618560156	0.788887978
BECN1	10.02006537	0.602342554
BEGAIN	6.331029662	0.409145159
BEND5	7.187950315	0.622240021
BEST1	6.25543839	0.374379369
BEST2	4.668021194	0.242995777
BET1	9.285791105	0.516166348
BET1L	7.316463449	0.541104568
BEX1	8.013966998	2.481814774
BEX3	12.99537115	0.381261658
BEX4	10.22073437	1.006153728
BFAR	8.970479772	0.454054711
BFSP1	6.077367851	0.698925761
BFSP2	5.276075861	0.38442958
BGLAP	7.798857268	0.620845265
BGN	10.79202353	0.714548578
BHLHB9	6.033804586	0.504853319
BHLHE40	11.60266978	0.620107356
BHLHE41	10.00412299	0.74593699
BHMT	5.123090409	0.422945117
BHMT2	6.792470518	0.651263336
BICC1	7.768767506	0.957223533
BICD1	7.970133462	0.928444874
BICD2	9.131294371	0.393743062
BID	7.227418481	0.505194926
BIK	9.459901423	0.711730196
BIN1	7.992829926	0.430253869
BIN2	6.775624387	0.448310735
BIN3	8.097955723	0.452275498
BIN3-IT1	6.288786183	0.485825033
BIRC2	10.80579916	0.458328119
BIRC3	5.781813238	0.935654323
BIRC5	7.357686616	0.920892493
BIRC7	6.694884122	0.317453662
BLCAP	11.29425024	0.435285515
BLK	6.003025976	0.210369043
BLM	6.298663627	0.580437688
BLMH	7.914527795	0.740694665
BLNK	8.784077279	0.749196792
BLOC1S1	8.357184312	0.468290603
BLVRA	10.99071055	0.608755641
BLVRB	10.86107682	0.672122512
BLZF1	6.400605103	0.714580151
BMI1	11.50071679	0.428813313
BMP1	8.186838216	0.542284731
BMP10	4.858618731	0.282965634
BMP15	3.91401204	0.21390472
BMP2	6.008649252	0.746454749
BMP2K	7.752626727	0.5921399
BMP3	4.609367118	0.255829099
BMP4	7.734637472	1.142637975
BMP5	4.727363626	0.252019832
BMP6	6.237928853	0.367009758
BMP7	6.896907461	0.252456354
BMP8A	7.441009807	0.288799209
BMP8B	5.01343988	0.204865145
BMPR1A	9.566705793	0.61287413
BMPR1B	4.692076961	1.348119417
BMPR2	7.749058852	0.618213902
BMS1	9.384279923	0.387761911
BMX	4.46096328	0.412425602
BNC1	3.843173391	0.35492085
BNC2	7.868576322	0.923089081
BNIP1	8.011960758	0.430146293
BNIP2	8.310865231	0.685681105
BNIP3	10.62975642	0.625512383
BNIP3L	10.47914297	0.634041692
BOLA1	8.10578478	0.673998591
BOLA2	9.452040807	0.69021695
BOP1	7.776066553	0.562919871
BORA	7.122382634	0.481586578
BORCS6	7.78228252	0.411304398
BORCS8	7.293852994	0.465217216
BPESC1	3.071716874	0.183485072
BPGM	7.296913684	0.605038417
BPHL	8.504016076	0.487595329
BPI	5.114109559	0.409528905
BPIFA1	4.683314234	0.238181731
BPNT1	3.805827015	0.188323469
BPTF	10.83489344	0.767072122
BPY2	3.419952998	0.272635172
BRAF	6.619715192	0.526054895
BRAP	8.610058512	0.457850874
BRCA1	7.463088329	0.519801928
BRCA2	4.306700789	0.496958275
BRCC3	7.378368334	0.442201352
BRD1	9.531835536	0.419696415
BRD2	9.729169435	0.766865175
BRD3	10.67398338	0.659964471
BRD4	9.71656949	0.7099042
BRD7	7.941286771	0.569895461
BRD7P3	4.58684586	0.369158429
BRD8	10.53179946	0.450070825
BRD9	9.045563147	0.328028828
BRDT	3.300065075	0.335258507
BRE	10.02662039	0.296238407
BRF1	7.220376486	0.354661735
BRF2	9.369705104	0.684039919
BRINP1	5.465633084	0.735410547
BRINP2	4.643912981	1.03612522
BRINP3	3.451337002	1.527877274
BRIP1	3.32649433	0.185809198
BRIX1	8.330355578	0.546224011
BRMS1	8.972991342	0.559536495
BRPF1	8.357184525	0.413062543
BRS3	5.145829884	0.214945741
BRSK2	4.454566577	0.281462891
BRWD1	7.255350427	0.579363109
BSCL2	9.830062554	0.628533512
BSDC1	9.700496789	0.313956881
BSG	8.131447943	0.581254933
BSN	5.056056671	0.531007774
BSPRY	9.755974369	0.598937042
BST1	6.292050851	0.391822653
BST2	11.46287843	0.874827789
BTAF1	9.915504264	0.582753305
BTBD1	10.29526883	0.41534315
BTBD18	5.345366333	0.352923768
BTBD19	7.874694149	0.537038514
BTBD2	5.669088467	0.381620842
BTBD3	9.892243764	0.557765953
BTBD7	6.109561677	0.424741572
BTC	3.286692526	0.254040323
BTD	8.433391046	0.593086187
BTF3	12.40773032	0.443219358
BTF3P11	3.143384606	0.162218517
BTG1	11.30640313	0.506132794
BTG2	11.11074303	0.796981184
BTG3	8.095711794	0.731260525
BTG4	3.772047914	0.192168434
BTK	7.090612179	0.508800806
BTN1A1	4.422196083	0.21231123
BTN2A1	9.402016724	0.448611719
BTN2A2	8.505713778	0.442927824
BTN2A3P	5.336570283	0.242987402
BTN3A1	9.743357611	0.529778507
BTN3A2	8.116874666	0.842089934
BTN3A3	10.54469484	0.721506872
BTNL2	4.846128636	0.241657754
BTNL3	5.787206477	0.265115863
BTNL8	3.758537652	0.207990493
BTRC	7.686738046	0.639563876
BUB1	5.407011261	0.904153097
BUB1B	7.628013526	0.850776036
BUB3	11.61457454	0.401891487
BUD31	9.130497186	0.404693607
BYSL	8.220547301	0.410086991
BZRAP1	7.656742888	0.736562741
BZW1	11.54356116	0.396765882
BZW2	11.51985267	0.567200036
C10orf10	9.057810132	0.628310545
C10orf12	4.489953498	0.224440946
C10orf2	7.917388164	0.540208909
C10orf76	7.330986051	0.449849328
C10orf88	6.252920885	0.563998197
C10orf95	6.037247457	0.352270717
C11orf1	3.404574055	0.196900042
C11orf16	5.292472672	0.301121036
C11orf21	5.675481411	0.486299981
C11orf24	9.295597101	0.483944294
C11orf49	8.498676902	0.40399708
C11orf57	7.914915839	0.605723216
C11orf58	11.21444241	0.426882386
C11orf63	5.760414153	0.588831546
C11orf68	8.748832032	0.494260022
C11orf71	7.277906771	0.575516742
C11orf73	7.124324424	0.974426808
C11orf80	7.236676753	0.863690059
C11orf95	9.487027695	0.420307014
C12orf10	9.165340621	0.512174618
C12orf29	8.212400114	0.927660284
C12orf4	6.994272395	0.494441674
C12orf43	8.089026846	0.433594393
C12orf49	7.756233822	0.438727925
C14orf1	10.43104506	0.451359329
C14orf105	2.710361847	0.136581757
C14orf132	9.950718996	0.940840565
C14orf159	8.714875622	0.51508043
C14orf166	12.51562928	0.274216239
C14orf169	8.503662554	0.555053073
C14orf2	11.50890056	0.494994658
C14orf79	8.091726386	0.434741344
C14orf93	6.877117152	0.362782041
C15orf39	7.381781918	0.384932981
C16orf45	7.944774538	0.856675304
C16orf58	7.74638563	0.476512162
C16orf59	7.551510264	0.479778586
C16orf62	8.52867387	0.398765379
C16orf70	4.949262755	0.246432938
C16orf71	5.853182676	0.29745286
C16orf72	6.022250763	0.316891617
C17orf53	6.084410704	0.258045494
C17orf62	8.410485455	0.408613433
C17orf75	5.749325346	0.587477541
C17orf80	5.27858758	0.253758012
C18orf25	5.748294519	0.412326044
C18orf8	8.986174689	0.433493781
C19orf24	8.74536416	0.439556621
C19orf33	6.521068294	0.377012547
C19orf53	10.94557384	0.472722555
C19orf54	8.235185261	0.616274283
C19orf57	6.936234567	0.290412175
C19orf60	10.89774386	0.526866614
C19orf66	8.678880459	0.6076641
C19orf73	6.329036564	0.59511757
C1D	8.553023717	0.74038754
C1GALT1	7.489880959	0.720046754
C1GALT1C1	8.489187425	0.488888768
C1orf105	4.580083298	0.238161957
C1orf106	7.304377166	1.07105939
C1orf109	8.081542012	0.562934095
C1orf112	5.254837872	0.600727481
C1orf115	9.470498764	1.00018688
C1orf116	7.550808896	1.676457885
C1orf123	9.45298929	0.369607897
C1orf159	5.393145444	0.305003985
C1orf174	9.582875699	0.374198462
C1orf21	7.670097024	0.8317834
C1orf216	9.198672743	0.395843535
C1orf27	8.128388602	0.510789507
C1orf35	8.384165001	0.48219819
C1orf50	8.066792238	0.385560756
C1orf54	9.533604222	0.581425274
C1orf56	6.054920562	0.635843499
C1orf61	6.154076492	0.291719099
C1orf68	5.911834292	0.349606544
C1orf95	6.403914298	1.154533121
C1QA	9.316073244	0.931548421
C1QB	8.894011663	0.906505664
C1QBP	10.18158998	0.564326325
C1QL1	5.197451648	0.286081402
C1QTNF1	7.171312091	0.339094316
C1QTNF3	9.335719492	0.927836126
C1QTNF9B-AS1	5.638471882	0.8685144
C1R	10.3855124	0.548279813
C1RL	6.759447623	0.52369679
C1S	11.97383928	0.654445578
C2	7.896459002	0.579925622
C20orf195	5.426609404	0.313917315
C20orf24	11.67849767	0.430640052
C20orf27	7.690800221	0.483760834
C21orf2	8.091223489	0.503978201
C21orf33	11.2892006	0.3313615
C21orf59	10.64778071	0.761768354
C21orf62	4.237286419	0.219778639
C21orf91	5.523883889	0.521327587
C22orf24	5.18293023	0.189998303
C22orf29	7.984431913	0.525009172
C22orf31	5.518802025	0.270784392
C22orf46	6.007179089	0.341482731
C2CD2	9.153343707	0.593244371
C2CD2L	7.928120414	0.478472451
C2CD3	8.393100084	0.548575013
C2CD5	10.47349939	0.408753243
C2orf27A	7.983880898	0.511680588
C2orf42	8.20733201	0.32007808
C2orf44	7.062250755	0.304536437
C2orf47	10.10918958	0.433027416
C2orf49	7.42009833	0.495494336
C2orf54	5.168072924	0.590651854
C2orf68	7.816441169	0.385359796
C2orf72	7.122482335	0.804978406
C2orf83	4.053830599	0.243387755
C3	12.28615658	0.594222292
C3AR1	9.358686564	0.673097305
C3orf14	9.940091964	1.0918405
C3orf18	8.792601543	0.48479933
C3orf36	4.829895271	0.314283348
C3orf52	8.721676003	1.193037418
C4A	12.30307551	1.167421463
C4BPA	5.377194507	0.28134484
C4BPB	5.921804202	0.579940368
C4orf19	5.782102441	1.289035428
C4orf27	9.408978618	0.330795762
C5	7.149623491	0.653116857
C5AR1	6.629512515	0.677373422
C5AR2	5.633445923	0.441292453
C5orf15	11.74635475	0.415687936
C5orf22	8.309506289	0.598568104
C5orf28	7.695171316	0.904834651
C5orf30	9.485681252	0.733662217
C5orf42	5.835931248	0.545388237
C5orf45	8.054473729	0.48413699
C5orf66	7.416098663	0.447018813
C6	5.026602131	0.999684546
C6orf10	3.239099538	0.12012265
C6orf106	9.490574757	0.389281102
C6orf120	9.663751332	0.42867951
C6orf15	6.747516836	0.319756434
C6orf25	5.103112253	0.274294043
C6orf47	9.340942744	0.52406134
C6orf48	11.76653912	0.537097173
C6orf62	11.51919952	0.418764237
C7	8.223273135	1.503972961
C7orf25	7.253086987	0.422446528
C7orf26	8.663395376	0.379366595
C7orf43	7.889751957	0.460267569
C7orf49	8.890433139	0.345882117
C7orf69	4.172463837	0.250271466
C8A	4.457118989	0.19555793
C8B	4.81517874	0.930045912
C8G	5.015134447	0.257253926
C8orf17	4.200990186	0.240880946
C8orf33	9.336925627	0.610269577
C8orf4	9.759187546	1.264256115
C8orf44	6.281099074	0.40558345
C9	3.057538192	0.175835958
C9orf114	7.030033733	0.48383368
C9orf116	7.767537081	0.606359076
C9orf16	8.394905797	0.616309104
C9orf3	10.16591361	0.709420507
C9orf40	6.895500862	0.556291151
C9orf78	8.850031432	0.36477995
C9orf9	6.055854017	0.584979129
C9orf91	9.231962008	0.504302063
CA1	5.8381802	0.235118791
CA10	3.160129265	0.15904241
CA11	6.925263155	0.989903731
CA12	12.26368483	0.648504148
CA14	6.040497743	0.395907808
CA2	8.566993168	2.110472743
CA3	3.595545086	0.733766983
CA4	5.224910675	0.297536916
CA5A	4.50622535	0.219315643
CA5B	6.388640755	0.509279778
CA5BP1	5.304417761	0.208636823
CA6	4.20867734	0.228919738
CA7	6.47915894	0.233303517
CA8	5.359954412	0.691456976
CA9	5.689495977	0.350508847
CAAP1	7.861156548	0.707515107
CAB39	11.23822366	0.464969122
CAB39L	7.414813617	0.390505358
CABIN1	7.080706493	0.416948369
CABP1	5.487503063	0.342759221
CABP2	5.586192067	0.274017317
CABP5	4.976707701	0.222120141
CABYR	6.614373794	0.689808799
CACFD1	10.12216305	0.366070223
CACNA1A	7.089552036	0.648785315
CACNA1B	5.94557084	0.28002412
CACNA1C	5.796200737	0.219359694
CACNA1D	8.711286063	1.113220363
CACNA1E	4.306747556	0.276773338
CACNA1F	5.552748869	0.314267739
CACNA1G	6.68427413	0.233202769
CACNA1H	6.587895523	0.380726077
CACNA1I	6.597374166	0.31965293
CACNA1S	4.926797177	0.307622001
CACNA2D1	5.534694122	0.241723281
CACNA2D2	9.214435113	1.086438178
CACNA2D3	6.350950805	0.961464478
CACNB1	6.500273833	0.339948384
CACNB2	6.125311132	0.423274616
CACNB3	9.206146424	0.606397578
CACNB4	5.097889617	0.391377757
CACNG1	6.297983257	0.630325997
CACNG2	4.258560968	0.395051386
CACNG3	4.737172895	0.21235677
CACNG4	10.40684882	0.324027495
CACNG5	4.188081529	0.215203237
CACTIN	7.362742104	0.272532611
CACYBP	10.61029794	0.482288853
CAD	7.969933553	0.374213316
CADM1	8.911937499	0.917331672
CADM3	6.678452238	0.341962843
CADM3-AS1	5.23447022	0.219842076
CADM4	7.55927507	0.841438096
CADPS	4.22679714	0.258586755
CADPS2	9.800735787	0.582006407
CALB1	3.358903389	0.211701743
CALB2	5.501315407	0.513066171
CALCA	5.81054079	0.259886084
CALCB	3.570722698	0.674884519
CALCOCO1	8.05297661	0.562307534
CALCOCO2	10.72200139	0.43550874
CALCR	4.702832194	0.244680298
CALCRL	6.151699028	0.575350217
CALD1	12.38976656	0.467651272
CALHM2	9.354581372	0.398984116
CALM1	12.27298374	0.247467857
CALM2	13.4998604	0.252001972
CALM3	8.372766496	0.522867626
CALML3	5.94783964	1.053874878
CALML4	7.913200533	0.674658271
CALML5	5.938095652	1.779005987
CALR	9.478505857	0.531989048
CALU	10.65293346	0.522640396
CALY	3.96988061	0.300912224
CAMK1	7.200206615	0.617831676
CAMK1D	4.78080914	0.422381728
CAMK1G	4.808881858	0.230338043
CAMK2A	5.737209588	0.239261552
CAMK2B	7.389246677	0.220023441
CAMK2G	10.5624075	0.620307466
CAMK2N1	10.22154634	0.955026539
CAMK4	4.191128157	0.194635816
CAMKK2	10.688919	0.555713405
CAMKMT	6.773098499	0.414242601
CAMKV	5.719364039	0.266470933
CAMLG	11.19703241	0.424560056
CAMP	6.145981378	0.421156029
CAMSAP1	8.63036252	0.48379381
CAMSAP2	9.528522265	0.592478993
CAMTA1	7.032772298	1.014439652
CAMTA2	7.990829835	0.472119133
CAND1	9.504291666	0.748651878
CAND2	7.529788891	0.884824876
CANT1	10.56027534	0.59637126
CANX	12.76882794	0.283574289
CAP1	12.26574443	0.385487318
CAP2	9.86934381	0.968605098
CAPG	9.429882076	0.749170969
CAPN1	7.685205417	0.478350807
CAPN10	6.61791714	0.276505212
CAPN11	5.348095482	0.184841134
CAPN15	5.531220362	0.464301312
CAPN2	11.78429308	0.60402811
CAPN3	8.085621263	0.568987979
CAPN5	4.018295268	0.182858715
CAPN6	6.250342468	1.473676352
CAPN7	8.671700873	0.57307542
CAPN9	6.750245568	0.942296863
CAPNS1	10.04642241	0.723705995
CAPRIN1	10.3168073	0.578593731
CAPRIN2	9.148176932	0.535548851
CAPZA1	11.63890757	0.477024693
CAPZA2	10.85847945	0.626524051
CAPZB	11.02803793	0.54498417
CARD10	9.584011509	0.847358898
CARD14	7.435456035	0.532800143
CARD8	7.766132986	0.621800899
CARD9	6.914685582	0.51535463
CARF	4.368544168	0.415167453
CARHSP1	8.578463116	0.631222546
CARS	12.13166719	0.335712725
CARS2	10.27635632	0.413248258
CARTPT	6.37267009	1.668875687
CASC1	5.629414732	0.870685211
CASC3	9.810159968	0.368964017
CASC5	3.456506615	0.208264146
CASD1	9.593519329	0.858796777
CASK	10.18914576	0.57434536
CASKIN2	7.18717111	0.268248205
CASP1	8.185981824	0.634926433
CASP10	6.850214074	0.397353433
CASP2	6.770629955	0.883170961
CASP3	8.408699816	0.431028334
CASP4	8.175076371	0.593157016
CASP5	4.872442091	0.191647014
CASP6	9.948220196	0.698312052
CASP7	9.21783296	0.469131017
CASP8	9.428102023	0.496719716
CASP8AP2	8.18383521	0.654165709
CASP9	9.283279732	0.304434269
CASQ1	4.330297351	0.594358372
CASQ2	6.613923664	0.784097794
CASR	5.378876618	0.345087629
CASS4	3.895426723	0.224998875
CAST	11.3522877	0.468354
CASZ1	7.66937584	0.412575694
CAT	11.23514345	0.627450952
CATR1	3.081801225	0.163248852
CATSPER2	7.73360969	0.812523901
CATSPERB	6.507796109	1.219286851
CATSPERG	3.967886615	0.216916456
CAV1	10.18142804	0.66208958
CAV2	7.81606361	0.882668097
CAV3	6.035706857	0.234108663
CBARP	4.888893361	0.381290582
CBFA2T2	8.41017237	0.360935449
CBFA2T3	6.76746944	0.834091283
CBFB	10.65543082	0.540012035
CBL	4.713653818	0.207112213
CBLB	9.429276992	0.502307447
CBLC	6.396861377	0.549240078
CBLL1	4.982216019	0.513822931
CBLN1	3.927068796	0.353334078
CBR1	7.860519949	0.714404091
CBR3	8.99298241	0.853069665
CBR4	9.19404513	0.929317571
CBS	5.629324802	0.875694897
CBWD1	10.01125771	0.591841302
CBX1	10.95553465	0.3707421
CBX2	4.831186888	0.282182559
CBX3	12.36870559	0.246509035
CBX4	4.266917281	0.391826228
CBX5	9.490065905	0.514978497
CBX6	10.47705475	0.740271169
CBX7	9.370065866	0.626148172
CBX8	5.907961317	0.249976976
CBY1	10.27092637	0.431839697
CC2D1A	7.260029128	0.480443578
CCAR2	3.654905	0.243260472
CCBL1	7.82527331	0.369274222
CCBL2	9.199434044	0.515754317
CCDC102B	5.0330646	0.645988494
CCDC106	6.055304381	0.353842789
CCDC109B	9.02962327	0.506298603
CCDC121	3.929086933	0.401539873
CCDC130	7.624458469	0.425097235
CCDC134	6.282445637	0.281493987
CCDC144A	3.069716766	0.191469776
CCDC15	5.660903361	0.591145275
CCDC170	5.615801799	0.498492124
CCDC177	4.659973841	0.510260016
CCDC181	3.382620127	0.387803355
CCDC186	4.89613702	0.552279843
CCDC22	8.049704386	0.512557116
CCDC25	8.504678448	0.519316622
CCDC28A	9.047418976	0.581206516
CCDC28B	7.720906508	0.439095135
CCDC30	5.239354716	0.392455849
CCDC33	5.134310261	0.21561481
CCDC40	6.257530011	0.337184759
CCDC47	10.35561975	0.60047866
CCDC51	8.594945095	0.452164479
CCDC53	8.226239507	0.546933285
CCDC57	6.314390362	0.356205697
CCDC59	8.281448121	0.600917414
CCDC6	6.026394583	0.509684532
CCDC64	5.848967302	0.297863196
CCDC68	4.958830315	0.922873305
CCDC69	6.647662802	0.669010504
CCDC7	5.93125354	0.322800898
CCDC70	4.501281053	0.294616755
CCDC71	7.21531579	0.295879984
CCDC81	5.565172888	0.405904551
CCDC82	4.698051452	0.208841082
CCDC85B	8.691655946	0.694264044
CCDC85C	6.027578111	0.296970152
CCDC86	8.194492513	0.442747928
CCDC87	5.834452157	0.289858364
CCDC88A	5.921525322	0.420989466
CCDC88C	5.929715182	0.727360534
CCDC9	7.343719115	0.333045876
CCDC90B	10.00907988	0.477899638
CCDC91	8.100336834	0.514478485
CCDC92	10.28883404	0.436343724
CCDC93	9.275059548	0.385718051
CCDC94	8.0366594	0.377063456
CCHCR1	7.790950248	0.395865796
CCIN	5.404191005	0.332274152
CCK	5.30815583	0.230057623
CCKAR	5.595253665	0.242197486
CCKBR	4.512673089	0.263437723
CCL1	4.431311223	0.220296455
CCL11	5.164037376	0.789550541
CCL13	5.928878785	0.443370904
CCL14	7.24327132	1.030706593
CCL15	3.017349942	0.159669467
CCL16	4.756232619	0.291085892
CCL17	5.46999874	0.260360263
CCL18	7.116779907	0.726769778
CCL19	8.068776689	1.543393992
CCL2	7.261446389	1.211012353
CCL20	6.715552179	0.708320142
CCL21	6.664800576	0.383936255
CCL22	7.337841681	0.524725602
CCL23	4.004652087	0.237261662
CCL24	5.56664614	0.245800825
CCL25	3.764798189	0.239856647
CCL27	4.051519384	0.287283353
CCL3	8.587161682	1.190911815
CCL4	8.712851138	0.969115838
CCL5	8.315353929	1.092093808
CCL7	4.410788423	0.405197134
CCL8	8.059075906	1.468514041
CCNA1	3.832619191	0.298357451
CCNA2	7.439664295	0.747456354
CCNB1	8.436821227	0.881253811
CCNB1IP1	9.950389648	0.408008432
CCNB2	8.300236465	0.835832326
CCNC	8.776650172	0.622374144
CCND1	10.495658	0.839999203
CCND2	9.131286072	0.576369557
CCND3	9.412577345	0.371463129
CCNE1	7.161626154	0.5764679
CCNE2	7.413082407	1.11084141
CCNF	8.027836913	0.380657331
CCNG1	9.816881146	0.616224158
CCNG2	11.55779803	0.408411877
CCNH	9.200434877	0.491722549
CCNI	11.97669993	0.448900631
CCNJ	7.061497822	0.509130092
CCNJL	6.75741036	0.471365912
CCNK	4.338044414	0.318353748
CCNL1	10.28916004	0.603286103
CCNL2	8.26604224	0.861668552
CCNO	7.429702621	1.191014259
CCNT1	7.249508389	0.557914273
CCNT2	9.339720899	0.495082191
CCP110	8.966406826	0.528751644
CCPG1	9.159079432	0.560085838
CCR1	8.68345333	1.002008429
CCR10	6.502513833	0.50577784
CCR2	6.47266537	0.825003343
CCR3	3.967519329	0.405606486
CCR4	5.199356578	0.210797866
CCR5	7.212684805	0.812925869
CCR6	4.534371335	1.070667873
CCR7	6.383714049	0.890195481
CCR8	4.865457787	0.194751319
CCR9	3.966535378	0.181206529
CCRL2	6.651375167	0.593976809
CCS	10.1590482	0.683907067
CCSER2	9.518975202	0.454430131
CCT2	11.53402667	0.508206284
CCT3	12.31369904	0.370491936
CCT4	12.02279739	0.319725363
CCT5	9.370618	0.726460857
CCT6A	10.25989457	0.48923192
CCT6B	7.160477403	0.516087677
CCT7	11.77158683	0.330533947
CCT8	11.73410177	0.377859056
CCT8L2	4.648572985	0.276237621
CCZ1	5.12728429	0.178879871
CCZ1B	11.97120634	0.243260595
CD101	4.590919301	0.258416537
CD14	9.381724424	0.896782902
CD151	9.785050344	0.778657276
CD160	4.617156636	0.415012704
CD163	8.903098787	0.929545217
CD164	11.57184304	0.495329189
CD177	6.228540923	0.876394219
CD180	6.723608877	0.468307032
CD19	5.290750223	0.71963036
CD1A	5.415488234	0.759338976
CD1B	4.89653392	0.493722192
CD1C	7.230563755	0.733485376
CD1D	5.129569192	0.57267368
CD1E	6.276774612	0.283655075
CD2	8.431352256	1.008232639
CD200	7.979040257	0.591386929
CD207	4.99365769	0.764403795
CD209	6.570812352	0.516771953
CD22	7.207322264	0.321050059
CD226	3.692414547	0.26886956
CD24	12.66722816	1.34617432
CD244	5.392746736	0.353799813
CD247	8.119080685	0.651520664
CD248	8.839229539	0.562885143
CD27	7.16508654	0.745434626
CD28	5.759962146	0.927228507
CD2AP	8.951727761	0.702022157
CD2BP2	10.09140209	0.480813507
CD300A	8.637268709	0.656469096
CD300C	5.701377026	0.287603827
CD302	9.394645801	0.721908406
CD320	7.735566107	0.399275152
CD33	6.445223718	0.493388524
CD34	7.141791765	0.446135557
CD36	7.917131346	1.680127141
CD37	4.504639487	0.697355865
CD38	7.022578186	0.796880116
CD3D	8.077940309	0.977448926
CD3E	6.013174561	0.304699679
CD3EAP	8.049897671	0.462391406
CD3G	5.9813282	0.829845693
CD4	6.77408362	0.465693639
CD40	8.139945683	0.199824867
CD40LG	6.572832242	0.271225701
CD44	10.68310144	0.836283723
CD46	11.91173607	0.568448075
CD47	11.46446021	0.396143928
CD48	8.583263747	0.846814779
CD5	6.659229022	0.2319634
CD52	7.593652101	1.178573497
CD53	9.772264396	0.733782013
CD55	10.08281361	0.952259181
CD58	8.225972448	0.625315407
CD59	11.66895967	0.461986957
CD5L	4.25414006	0.210446747
CD6	8.649395158	0.404281846
CD63	13.35249486	0.241724259
CD68	6.652595366	0.467487588
CD69	7.773851324	1.258996709
CD7	6.565719575	0.252040683
CD70	5.887386494	0.319267125
CD72	5.7629574	0.610290554
CD74	10.13653592	0.764897606
CD79A	6.725355208	0.617787275
CD79B	6.308671361	0.584017434
CD80	5.900583156	0.342614147
CD81	12.52379369	0.223189526
CD82	7.908941877	0.491406875
CD83	9.254700797	0.656486607
CD84	8.217385	0.681679907
CD86	7.285287562	0.621847672
CD8A	7.423890562	1.091095784
CD8B	7.278681929	0.699952197
CD9	13.41025941	0.409850853
CD93	9.887345328	0.614257595
CD96	5.371400563	0.644267698
CD99	12.66876349	0.389144307
CDA	4.617735708	0.396301589
CDADC1	5.182591402	0.375491284
CDC123	10.39099022	0.406375022
CDC14A	5.502275237	1.39899353
CDC14B	7.638683238	0.799080831
CDC16	10.8283726	0.434308186
CDC20	7.388363668	0.896457347
CDC23	8.881289848	0.559712513
CDC25A	7.058287907	0.566027527
CDC25B	9.75487966	0.560521225
CDC25C	6.109964603	0.819692839
CDC27	9.664266687	0.405370614
CDC34	8.95640913	0.516942933
CDC37	8.279684794	0.678149356
CDC37L1	7.501239019	0.560630994
CDC40	9.253303153	0.46567795
CDC42	10.32675768	0.371797294
CDC42BPA	9.112120701	0.643511664
CDC42BPB	6.765351123	0.528512326
CDC42EP1	6.914034825	0.338975852
CDC42EP2	7.678363902	0.331627487
CDC42EP3	8.077974984	0.706154069
CDC42EP4	8.516354547	0.464624056
CDC42SE1	10.78189038	0.604738242
CDC45	6.363924222	0.571570063
CDC5L	10.10656079	0.363766701
CDC6	5.622103603	0.623693127
CDC7	6.698692604	0.826648886
CDC73	7.463632693	0.697473175
CDCA3	6.29105187	0.47077887
CDCA4	8.086622161	0.455543034
CDCA8	6.828871518	0.555554197
CDCP1	8.458144327	0.835674254
CDH1	11.7885995	0.992033954
CDH10	3.377869426	0.398997106
CDH11	10.46324454	0.934252904
CDH12	3.322929132	0.56525922
CDH13	5.76692135	0.464526629
CDH15	6.187894478	0.38465678
CDH16	4.894025888	0.235705127
CDH17	4.850027682	0.216706017
CDH18	4.538444536	0.706022787
CDH19	3.540622915	0.828247039
CDH2	7.207151911	0.826010155
CDH20	4.628143741	0.240595807
CDH22	6.842011925	0.268024528
CDH3	8.206809334	1.047378129
CDH4	4.841359862	0.265377762
CDH5	6.982575441	0.536231833
CDH6	7.003958859	0.606379474
CDH7	4.660828991	0.550043308
CDH8	4.762440902	0.195193615
CDH9	3.586679649	0.178066444
CDHR1	5.218405969	0.309180197
CDHR2	6.300414125	0.167155978
CDHR5	5.971721137	0.224884117
CDIP1	7.076541268	0.337985301
CDIPT	12.33701093	0.284183688
CDK1	8.817661098	1.072386233
CDK10	7.786525257	0.574055537
CDK11A	7.960908298	0.470446049
CDK11B	9.409574463	0.363336143
CDK12	7.709529558	0.43007075
CDK13	9.277037983	0.41171845
CDK14	8.931291998	0.50452335
CDK16	8.262012562	0.464082547
CDK17	10.71452669	0.631117138
CDK18	6.234375924	0.399555905
CDK19	9.634940108	0.662762076
CDK2	7.387047735	0.62132513
CDK20	8.038861531	0.375095132
CDK2AP1	12.30283871	0.336781459
CDK2AP2	8.098564989	0.689513519
CDK3	5.68368323	0.293872028
CDK4	10.46775731	0.514281193
CDK5	7.993898689	0.517634397
CDK5R1	6.098716149	0.779488655
CDK5R2	5.261448446	0.448251459
CDK5RAP1	9.357903583	0.401437878
CDK5RAP2	7.543900913	0.362808636
CDK5RAP3	10.33009602	0.578758091
CDK6	5.3357499	0.215834861
CDK7	10.20659559	0.528066149
CDK8	7.839308152	0.578533569
CDK9	6.97918549	0.711405094
CDKAL1	6.093443088	0.549752884
CDKL1	4.218811076	0.253384015
CDKL2	4.82051939	0.230125707
CDKL3	6.282668372	0.433175507
CDKL5	5.392835346	0.241913316
CDKN1A	9.836736631	0.636268777
CDKN1B	10.77680137	0.794779512
CDKN1C	8.519449193	0.844796423
CDKN2A	7.467684215	0.493873023
CDKN2A-AS1	5.075173015	0.266397987
CDKN2AIP	6.418841404	0.708497246
CDKN2B	4.816988271	0.329204459
CDKN2C	8.300865305	0.671744233
CDKN2D	5.709562816	0.563212536
CDKN3	7.248342526	0.985774472
CDO1	7.043922865	1.029734659
CDON	5.201617954	0.304428256
CDR1	3.402872618	0.319657696
CDR2	10.00396535	0.48250686
CDR2L	8.927048955	0.50930704
CDRT1	4.967423168	0.212574844
CDS1	9.192167542	0.636299315
CDS2	9.295160018	0.506445496
CDSN	5.835546879	0.657636862
CDT1	5.570920377	0.313407885
CDV3	11.98516499	0.443597926
CDX1	6.65571398	0.304696426
CDX2	5.774220307	0.290282618
CDX4	5.465819756	0.291753108
CDY1	4.233511772	0.233979452
CDYL	9.682052338	0.475132102
CEACAM1	7.816706233	0.982508679
CEACAM21	5.103686964	0.294228898
CEACAM3	6.321654813	0.280446503
CEACAM4	6.407565082	0.201421252
CEACAM5	6.913881066	1.766755233
CEACAM6	9.32059323	1.920239384
CEACAM7	5.502293814	0.669614452
CEACAM8	2.9541251	0.189359776
CEBPA	8.923394625	0.78212708
CEBPA-AS1	7.356918066	0.223879575
CEBPB	11.52782423	0.480475695
CEBPD	10.7134113	0.801171231
CEBPE	6.283430275	0.311019814
CEBPG	7.283684863	0.504162461
CEBPZ	8.842906225	0.612643828
CECR1	9.44978241	0.813384688
CECR5	9.882889039	0.519706019
CEL	5.160495656	0.5335916
CELA1	4.096202801	0.327066635
CELA2B	5.110315079	0.287839079
CELA3A	4.57673887	0.244080744
CELA3B	5.510435003	0.239653855
CELF1	11.26553931	0.328384198
CELF2	9.947356497	0.802728416
CELF3	7.399758115	0.282790764
CELP	5.378421696	0.215885134
CELSR1	9.826241072	0.859062925
CELSR2	9.229469446	0.859873461
CELSR3	7.580267168	1.053831621
CEMIP	7.041704188	1.495473274
CEMP1	5.441858089	0.354749395
CEND1	7.031764479	0.309908588
CENPA	6.675566844	1.074226575
CENPB	6.922976452	0.468593099
CENPBD1P1	8.799733336	0.541766308
CENPC	7.394387416	0.485697208
CENPE	6.644909207	0.892303421
CENPF	8.134163456	0.91018108
CENPI	5.57457681	0.58991748
CENPJ	4.778719389	0.420520703
CENPM	7.528541003	0.740879223
CENPN	7.632894976	0.67479092
CENPO	6.647253805	0.266838557
CENPQ	5.551878267	0.617192537
CENPT	6.44916571	0.601725485
CENPU	7.465569456	1.022704987
CEP104	7.414669712	0.52458786
CEP112	6.36961008	0.548013647
CEP131	7.282443876	0.572723552
CEP135	7.737977602	0.601987612
CEP152	4.792073533	0.555626394
CEP162	6.727195251	0.414592493
CEP164	7.123224914	0.495886967
CEP170	9.55848223	0.71535136
CEP170B	8.621114236	0.497293927
CEP192	8.040400477	0.74406501
CEP250	7.685626223	0.380941182
CEP290	7.464310661	0.861683846
CEP295	3.822092708	0.305587617
CEP350	10.42059718	0.524125357
CEP41	4.48695664	0.224524781
CEP55	6.992078526	1.168015249
CEP57	8.628257952	0.631143525
CEP63	8.129934586	0.45236821
CEP68	8.878660504	0.664143088
CEP70	7.974978046	0.697658333
CEP72	6.581526965	0.461235068
CEP76	7.395673215	0.725764804
CEP83	7.367433303	0.812720952
CEP85	6.530413527	0.234976293
CEP97	5.823208528	0.584745609
CEPT1	9.905842426	0.497942298
CER1	4.783988648	0.229481143
CERK	8.097764487	0.54972995
CERKL	7.583655535	0.72570699
CERS2	11.30401798	0.497017216
CERS4	7.763248636	0.817337757
CERS6	9.139558316	0.863660981
CES1	6.784940691	0.709607693
CES1P1	5.410891081	0.388193227
CES2	8.663801255	0.42528941
CES3	7.335511653	0.378667428
CETN1	5.471757623	0.214648651
[truncated: 11,033 more rows]
