# Supplementary material for: Integration of transcriptomic data in a genome-scale metabolic model to investigate the link between obesity and breast cancer
Source: BMC Bioinformatics. 2019 Apr 18;20(Suppl 4):162. doi: 10.1186/s12859-019-2685-9 (PMC6471692; doi:10.1186/s12859-019-2685-9)
Supplement: Supplementary file 1 — Matlab code and the relative expression input files to simulate the metabolic model by integrating gene expression data. (ZIP 367 kb) [file 12859_2019_2685_MOESM1_ESM.zip › S5-S1/Additional file 1/obese.txt]

gene	mean	sd
A1CF	5.700178945	0.33329148
A2M	10.59776329	0.620871662
A4GALT	6.693041514	0.347563867
A4GNT	5.333864427	0.208252636
AAAS	7.685559688	0.404668229
AACS	9.294324729	0.578713146
AADAC	4.732735015	0.266977418
AAGAB	9.316754021	0.558034176
AAK1	10.03334963	0.959079378
AAMDC	9.771312289	0.695815227
AAMP	9.252896498	0.468667613
AANAT	3.80180245	0.248367803
AAR2	9.270429336	0.336791606
AARS	10.25104414	0.400533726
AASDHPPT	10.90977982	0.494455341
AASS	5.466666942	0.669585372
AATF	8.972099977	0.520327335
AATK	8.801083998	0.363653441
ABAT	11.19595625	0.879005204
ABCA1	8.281703841	0.562418536
ABCA11P	6.970228285	0.545343849
ABCA12	4.147630098	1.235952638
ABCA2	7.034816167	0.461062447
ABCA3	9.691742214	0.850437874
ABCA4	5.512053424	0.51718252
ABCA5	6.977404489	1.003714651
ABCA6	4.266077704	0.75117093
ABCA7	7.652126978	0.558079409
ABCA8	6.275422596	1.197027299
ABCB1	6.166662591	0.506674813
ABCB11	5.255299941	0.237644937
ABCB4	5.571307571	0.482774478
ABCB6	8.566802197	0.676819523
ABCB7	7.920700537	0.507280385
ABCB8	6.298705523	0.316960644
ABCB9	7.333854465	0.644031049
ABCC1	9.572004797	0.575846799
ABCC10	8.504033257	0.626212616
ABCC2	5.388118976	0.324069453
ABCC3	8.246101661	0.915161196
ABCC4	6.963682204	1.052024029
ABCC5	10.64320377	0.64946871
ABCC6	7.503582839	1.411470529
ABCC8	7.041235399	1.017747175
ABCC9	5.004195901	0.217976669
ABCD1	6.289313855	0.348721366
ABCD2	3.008451751	0.219016444
ABCD3	11.17466097	0.726629782
ABCD4	8.377827318	0.528032508
ABCE1	8.492713897	0.537334571
ABCF1	10.00385399	0.442562043
ABCF2	8.164107367	0.446017821
ABCF3	8.535565276	0.518651744
ABCG1	9.125114667	0.515070224
ABCG2	6.56892679	0.777310614
ABCG4	6.227065582	0.317006913
ABCG5	3.947003285	0.232409337
ABHD10	9.343098996	0.554695681
ABHD11	9.53524287	0.723574291
ABHD14A	8.047322028	0.536297431
ABHD17A	9.677722773	0.551652016
ABHD17B	4.674986137	0.277102446
ABHD18	6.491786007	0.763481394
ABHD2	9.260795522	1.046082627
ABHD3	8.327505952	0.752843239
ABHD4	8.744323348	0.341529176
ABHD5	6.988007987	0.507054697
ABHD6	7.412609787	0.60519339
ABHD8	5.717117068	0.277155808
ABI1	10.02931029	0.473312902
ABI2	8.546585008	0.338857037
ABI3BP	4.125909545	0.909226105
ABL1	9.538732551	0.368129334
ABL2	4.667784915	0.364390373
ABLIM1	10.2309589	0.68721178
ABLIM3	7.58518033	0.913251403
ABO	6.071655933	0.500798441
ABR	9.054362841	0.373626795
ABT1	8.342180393	0.449182159
ABTB2	6.813646298	0.537103236
ACAA1	10.64059159	0.445655634
ACAA2	9.595824317	0.578753889
ACACA	10.3181584	0.586719361
ACACB	9.440832953	0.960007693
ACAD10	7.658200432	0.348770314
ACAD8	8.507008493	0.803496145
ACADL	3.821454133	0.646608175
ACADM	9.259256263	0.657697219
ACADS	7.482068389	0.497818089
ACADSB	8.445702765	0.942664007
ACADVL	11.21489274	0.712741721
ACAN	6.589224094	0.251377374
ACAP1	7.070623769	0.398630686
ACAP2	7.811649398	0.658820354
ACAT1	10.6624085	0.592989867
ACAT2	8.74760078	0.453677805
ACBD3	11.80469071	0.387618031
ACBD4	7.629795501	0.373977096
ACD	7.335255549	0.482147654
ACE	4.163235069	0.252777312
ACE2	4.10086001	0.260734139
ACHE	6.846076481	0.447167295
ACIN1	7.984390469	0.65739716
ACKR1	7.846105209	1.342635038
ACKR2	4.927256156	0.246898329
ACKR3	10.58435042	0.863641726
ACKR4	5.679634604	0.920815257
ACLY	12.22004334	0.329332749
ACO1	9.61940186	0.438667563
ACO2	9.012145722	0.635140278
ACOT11	7.098061045	0.474161307
ACOT13	8.800716831	0.692439267
ACOT2	9.781451189	0.695009133
ACOT7	8.261758249	0.648672608
ACOT8	8.042845219	0.502145504
ACOT9	9.017080765	0.488055881
ACOX1	8.782373261	0.537420587
ACOX2	7.937733333	1.482634534
ACOX3	9.395877445	0.757957983
ACOXL	3.09262862	0.206019191
ACP1	11.13111038	0.456622795
ACP2	8.557393268	0.668311223
ACP5	9.43736754	1.007332719
ACP6	9.147139111	0.779079236
ACPP	4.813102636	0.419779937
ACR	4.277018926	0.227996063
ACRV1	4.524618793	0.270102615
ACSBG1	4.351937688	0.225990131
ACSBG2	4.140431111	0.330425371
ACSF2	10.09238685	0.915801282
ACSL1	8.926031044	0.772580944
ACSL3	10.73404968	0.486298875
ACSL4	5.875440865	0.737660373
ACSL5	7.189931767	0.806264036
ACSL6	4.913214096	0.251139091
ACSM1	5.89666509	0.818704829
ACSM2B	5.000382782	0.307385918
ACSM3	4.974630427	0.647959068
ACSM5	6.747346867	0.571877605
ACSS3	6.839225072	0.835290228
ACTA1	5.390459582	0.795316353
ACTA2	12.21778142	0.617533838
ACTB	13.75874491	0.206272638
ACTC1	5.869815129	0.320423259
ACTG1	13.99467375	0.129453905
ACTG2	6.546735428	1.072758029
ACTL6A	8.952983818	0.568624292
ACTL6B	5.909691355	0.439694732
ACTL7A	5.161326523	0.287959669
ACTL7B	5.248534699	0.256752658
ACTL8	6.733791616	0.294078883
ACTN1	12.15461154	0.387790853
ACTN2	5.557220833	0.394807563
ACTN3	4.928870461	0.269802012
ACTN4	9.705688893	0.588706444
ACTR10	11.69800888	0.464476265
ACTR1A	8.634833248	0.423845024
ACTR1B	8.93263494	0.341540225
ACTR2	10.74536568	0.706604225
ACTR3	12.73800622	0.250168756
ACTR3B	7.59252689	0.487484237
ACTR5	8.884952263	0.429370172
ACTR6	8.285854439	0.665741651
ACTR8	7.476677639	0.53478229
ACVR1	9.274244511	0.515072056
ACVR1B	10.02274228	0.437267352
ACVR2A	7.423521951	0.555337043
ACVR2B	7.26591971	0.461199523
ACVR2B-AS1	5.25549537	0.331977396
ACVRL1	5.904196808	0.310580965
ACY1	8.972610575	0.656556618
ACYP1	9.287198516	0.620002826
ACYP2	8.350552104	0.701292021
ADA	7.762450277	0.514003327
ADAM10	11.25783585	0.494535947
ADAM11	5.172857363	0.363277645
ADAM12	9.594708016	1.061776042
ADAM15	6.177087239	0.389914753
ADAM17	8.61891572	0.409115533
ADAM18	3.491485664	0.194519422
ADAM19	6.541796063	0.509595237
ADAM2	3.171471289	0.14889006
ADAM20	6.313350815	0.257481984
ADAM21	3.778058211	0.314064759
ADAM22	6.378076965	0.84701462
ADAM23	6.403878208	0.366506835
ADAM28	6.800258208	0.933411667
ADAM29	3.549151006	0.397214548
ADAM30	5.702193673	0.2739131
ADAM3A	3.779112721	0.172461508
ADAM5	4.317362969	0.20115125
ADAM7	4.317666651	0.206941405
ADAM8	8.11857177	0.681911159
ADAM9	9.333678092	0.824936382
ADAMDEC1	6.354534766	1.364197353
ADAMTS1	8.455517449	1.034703428
ADAMTS12	5.496897224	0.289364822
ADAMTS13	7.027430829	0.2886903
ADAMTS2	5.963160676	0.614011585
ADAMTS20	3.165493788	0.174448327
ADAMTS3	4.771396868	0.475963653
ADAMTS5	7.698420957	1.044646264
ADAMTS6	3.769114027	0.325812602
ADAMTS7	7.049378241	0.372103804
ADAMTS8	5.116763319	0.544337466
ADAMTS9	4.997418905	0.4994289
ADAMTSL2	5.487113096	0.392396425
ADAMTSL3	6.281933912	0.935111406
ADAMTSL4	5.95144423	0.490426025
ADAP1	8.529162693	0.526953267
ADAP2	9.079945952	0.623464285
ADAR	12.14887302	0.390690171
ADARB1	7.980000624	0.534645863
ADARB2	3.999307267	0.330560143
ADAT1	7.7448856	0.495390825
ADCK2	9.606472875	0.397581346
ADCK3	10.34793612	0.439411806
ADCK4	5.154499846	0.407491826
ADCY1	9.497268561	1.815659566
ADCY10	4.461247968	0.274881451
ADCY2	7.65314332	1.345373491
ADCY3	7.716842639	0.320106936
ADCY6	8.783760041	0.629069483
ADCY7	7.857349845	0.626017258
ADCY8	4.279409037	0.485318501
ADCY9	8.960747827	0.535552815
ADCYAP1	4.896016411	0.54130523
ADCYAP1R1	3.619269915	0.212480814
ADD1	10.46185227	0.274030343
ADD2	6.284101385	0.295494352
ADD3	10.11758219	0.88802399
ADD3-AS1	5.76865393	0.184723371
ADGB	2.94637417	0.175340822
ADGRA2	7.77067562	0.716236602
ADGRA3	7.280876926	0.647395406
ADGRB1	6.422302764	0.33527945
ADGRB2	7.343413663	0.814453072
ADGRB3	3.562462885	0.50432281
ADGRD2	6.885177111	0.429159389
ADGRE1	5.846877766	0.572062713
ADGRE2	5.828768915	0.520563287
ADGRE3	4.031584872	0.21455218
ADGRE5	7.651827144	0.582559162
ADGRF1	5.063165459	0.342657147
ADGRF5	7.175174907	0.814450407
ADGRG1	10.03817605	0.607866329
ADGRG2	5.000385672	0.670435497
ADGRG3	6.213589495	0.325688206
ADGRG6	6.071107846	1.202370806
ADGRL1	7.863363595	0.670183824
ADGRL2	7.343329864	0.876332859
ADGRL3	5.570264054	0.504390712
ADGRL4	8.389046242	0.739601569
ADGRV1	3.316237468	0.320993572
ADH1A	3.409935839	0.196899139
ADH1B	5.911504329	1.597004133
ADH1C	4.755273259	0.491092843
ADH5	10.78511389	0.369016391
ADH6	4.723585198	0.380372755
ADH7	4.482511009	0.280945223
ADI1	10.83399967	0.768499297
ADIPOQ	6.717654702	1.823338196
ADIPOR1	9.437521964	0.576361636
ADIPOR2	11.05891421	0.783806623
ADIRF	8.955439731	1.272042361
ADK	9.400641649	0.54839597
ADM	8.590815379	0.92990119
ADM2	7.285083317	0.291436249
ADNP	10.76378482	0.389832548
ADNP2	9.310409954	0.356310506
ADO	8.665119866	0.3765901
ADORA1	7.840204698	1.213102195
ADORA2A	7.789572562	1.046178835
ADORA2B	4.539345692	0.529723024
ADORA3	7.310386248	0.591764965
ADPGK	9.69402287	0.435012099
ADPRH	5.503002698	0.234044675
ADPRM	4.484371563	0.301365236
ADRA1A	4.046606251	0.211797268
ADRA1B	4.025847353	0.234266931
ADRA1D	4.500682205	0.253557985
ADRA2A	8.753142783	0.942229991
ADRA2B	6.298174819	0.357372454
ADRA2C	7.032505496	0.565146167
ADRB1	3.672321957	0.274726598
ADRB2	6.809901446	0.663683856
ADRB3	5.558758899	0.23600922
ADRBK1	7.96961554	0.248060163
ADRBK2	7.050942321	0.509743297
ADRM1	7.36705684	0.516998861
ADSL	10.48539841	0.370562848
ADSS	9.669814813	0.723159838
ADTRP	4.383738931	0.237715091
AEBP1	11.28974109	0.888194971
AEN	8.703641643	0.381583703
AES	8.398167533	0.493892749
AFAP1	5.399222283	0.367484696
AFF1	10.63038944	0.438486151
AFF2	6.03865166	0.265071879
AFF3	5.151179267	0.454155323
AFF4	4.322684853	0.384136548
AFG3L2	9.149749646	0.370361759
AFM	3.042077057	0.15081296
AFP	6.134255723	1.033696062
AFTPH	9.768781909	0.475092309
AGA	10.54925566	0.426899536
AGAP1	8.471902712	0.498416874
AGAP2	6.286855627	0.359360186
AGAP4	9.06898379	0.389659598
AGAP7P	8.508706924	0.39411718
AGBL2	6.963888725	0.831686049
AGBL3	2.928415793	0.22931191
AGBL5	6.945784033	0.413477141
AGER	6.303197016	0.334104889
AGFG1	9.295096679	0.420782946
AGFG2	7.169020442	0.469508624
AGGF1	8.634450385	0.510430772
AGK	8.750172174	0.609467675
AGL	9.324318548	1.118542492
AGMAT	6.643284821	0.868187013
ago-01	9.152284484	0.302885856
ago-02	8.722447399	0.701159771
ago-03	7.006476257	0.676407275
ago-04	6.705386108	0.481581692
AGPAT1	9.548721954	0.393191412
AGPAT2	8.168772081	0.411300654
AGPAT3	6.687345539	0.322569997
AGPAT4	6.519093706	0.488016287
AGPAT5	8.809367135	0.717435152
AGPS	7.280494033	0.838162896
AGR2	11.41909727	1.031836203
AGRN	8.580974573	0.562820691
AGRP	6.377543231	0.233861661
AGT	8.002986147	1.441518679
AGTPBP1	7.370841936	0.585207753
AGTR1	8.78351635	2.328017859
AGTR2	4.41815633	0.193080064
AGXT	4.674356617	0.289536213
AHCTF1	7.19943687	0.585358735
AHCY	10.01672993	0.565050791
AHCYL1	11.45184911	0.395780422
AHCYL2	7.388411761	0.565061699
AHDC1	5.989855312	0.4404464
AHI1	8.67312868	0.621539442
AHNAK	12.03736685	0.598693751
AHNAK2	8.664807421	0.981156012
AHR	8.816456682	0.752124213
AHSA1	11.01597116	0.440476526
AHSG	4.993039563	0.300659596
AHSP	5.873616855	0.297174492
AICDA	3.362744663	0.215312549
AIDA	7.170792233	0.977915547
AIF1	9.168218105	0.559170502
AIFM1	9.40211123	0.741922447
AIM1	9.17660639	1.037219244
AIM1L	6.910209588	0.90528465
AIM2	6.052177584	0.936512512
AIMP1	9.404659828	0.458531117
AIMP2	10.42614122	0.312868283
AIP	9.274427139	0.492721682
AIPL1	4.813118833	0.252848316
AIRE	5.941813185	0.254967301
AJAP1	5.292195767	0.46398299
AK1	8.888935913	0.556419869
AK2	10.26818631	0.532028089
AK4	8.378701451	1.077821699
AK5	6.9788624	1.272224211
AK6	8.959827421	0.760653533
AKAP1	10.05107556	0.595198336
AKAP10	8.027585686	0.576004438
AKAP11	8.822522779	0.626051288
AKAP12	8.203413698	0.905054429
AKAP13	9.243926578	0.747677459
AKAP17A	9.950530838	0.456756082
AKAP2	8.813236421	0.755457291
AKAP3	5.728281087	0.36554758
AKAP4	5.125479865	0.245489531
AKAP5	3.550473456	0.24323523
AKAP6	4.243631804	0.243512998
AKAP7	7.726774725	0.619265654
AKAP8	9.019619344	0.367453867
AKAP8L	8.019457971	0.760055357
AKAP9	10.7537824	0.56835046
AKIP1	8.315891573	0.490059483
AKIRIN1	9.113567052	0.651434821
AKIRIN2	5.527356442	0.286492756
AKR1A1	11.44451991	0.374544682
AKR1B1	9.617257294	0.574419115
AKR1B10	4.810043702	0.63323694
AKR1C1	8.117503822	0.747092196
AKR1C2	7.996860044	0.839799421
AKR1C3	8.251610583	1.176300585
AKR1C4	3.193024415	0.190875116
AKR1D1	3.155985206	0.301954028
AKR7A2	10.89755464	0.615009245
AKR7A3	9.130604629	1.049408704
AKT1	9.754147601	0.786721099
AKT2	4.782571303	0.291191751
AKT3	8.900814238	0.801613
AKTIP	9.232956599	0.475349788
ALAD	9.765221805	0.400182289
ALAS1	9.320087389	0.54335735
ALAS2	5.177516267	0.257480085
ALB	4.519348145	1.825619784
ALCAM	11.88752822	0.673930644
ALDH18A1	9.17188884	0.647234393
ALDH1A1	6.767635755	0.983412303
ALDH1A2	6.644078175	0.904397632
ALDH1A3	8.185448456	0.848594351
ALDH1B1	6.851387589	0.389095822
ALDH1L1	6.848209463	0.238052884
ALDH2	10.06411531	0.735757151
ALDH3A1	5.593408642	0.324120183
ALDH3A2	10.59694376	0.767184878
ALDH3B1	7.621852753	0.546508147
ALDH3B2	8.535380764	1.510214487
ALDH4A1	7.837939262	0.375532687
ALDH5A1	7.329859342	1.093651195
ALDH6A1	9.444002039	0.731970142
ALDH7A1	9.975046198	0.588486303
ALDH8A1	5.946097316	0.987546034
ALDH9A1	12.67013801	0.289529323
ALDOA	12.60959453	0.629620697
ALDOAP2	3.988237585	0.207004098
ALDOB	5.744796992	0.214012928
ALDOC	7.213700506	0.821244238
ALG12	6.17367994	0.365767937
ALG13	9.630388715	0.648802639
ALG3	8.910061587	0.522016933
ALG5	11.13702748	0.545747626
ALG6	9.06076282	0.722712196
ALG8	10.39406423	0.628599849
ALG9	8.001300539	0.528437778
ALK	5.741606621	0.437235203
ALKBH1	7.978059312	0.46722213
ALKBH4	6.298764209	0.308866495
ALLC	4.709333167	0.277978938
ALMS1	9.659759564	0.471165015
ALOX12	4.240133544	0.239872371
ALOX12B	3.76842711	0.296884836
ALOX12P2	5.662234787	0.403045813
ALOX15	3.150856796	0.227486201
ALOX15B	5.726728113	1.210035246
ALOX5	9.762541283	0.935734783
ALOX5AP	7.550081917	0.692705636
ALOXE3	5.69032887	0.267237351
ALPI	5.946570214	0.658752319
ALPK1	7.455756241	0.520004822
ALPK3	5.796750364	0.312626635
ALPL	4.036049222	0.311744509
ALPP	5.50511822	0.353372188
ALPPL2	6.709000487	0.303538787
ALS2CL	6.911998878	0.323655846
ALX1	5.441355407	0.215063411
ALX3	6.157695527	0.296341156
ALX4	5.53679054	0.215140649
AMACR	8.167306245	0.563911154
AMBN	4.620767092	0.321453123
AMBP	6.152065769	1.019589101
AMBRA1	9.322867608	0.292111439
AMD1	8.476486719	0.619497586
AMDHD2	7.799045323	0.513545012
AMELX	3.358514851	0.159688053
AMELY	4.288795181	0.211471096
AMFR	9.035935846	0.634253167
AMH	6.185977157	0.710594104
AMHR2	6.174342706	0.344684092
AMIGO2	9.929212162	1.419355062
AMMECR1	8.616725921	0.926762191
AMN	7.212906588	0.296035988
AMOT	4.71244125	0.452257255
AMOTL2	9.002892368	0.58481064
AMPD1	5.036840132	0.810325387
AMPD2	9.181627647	0.417345751
AMPD3	8.118772609	0.461245599
AMPH	8.041901008	1.297458089
AMT	8.194962594	0.653158276
AMY1A	8.149322898	0.791166231
AMZ2	10.74650576	0.664804457
ANAPC1	8.944336037	0.40057173
ANAPC10	6.751820354	0.566668277
ANAPC13	11.32697198	0.43840384
ANAPC15	7.847257616	0.511102474
ANAPC2	6.050301505	0.368186908
ANAPC5	11.73674433	0.336820238
ANG	10.35131923	0.73957074
ANGEL1	8.292222505	0.378980799
ANGEL2	9.453703589	0.66849084
ANGPT1	5.463390291	0.602042817
ANGPT2	7.016654372	0.740413265
ANGPT4	6.133686222	0.227009372
ANGPTL2	8.774790963	0.714881484
ANGPTL3	3.223172842	0.433585981
ANGPTL4	7.497176686	0.64933309
ANGPTL7	4.73764054	0.249853574
ANGPTL8	5.398884355	0.299616999
ANK1	6.156908279	0.574331436
ANK2	6.185767473	0.979461666
ANK3	10.80623057	1.122845389
ANKEF1	8.264417781	0.639105602
ANKFY1	6.012040725	0.331443437
ANKH	6.039920352	0.646057533
ANKHD1	10.08991711	0.463276791
ANKLE2	8.563788964	0.542999499
ANKMY1	7.15791221	0.32381361
ANKMY2	9.119433257	0.581720651
ANKRA2	9.277396662	0.444177708
ANKRD1	3.403606111	0.200181865
ANKRD10	9.971153113	0.700522223
ANKRD10-IT1	8.059923709	0.409765313
ANKRD11	7.912518187	0.734923078
ANKRD12	8.88800196	0.618343714
ANKRD17	8.596714978	0.426974521
ANKRD2	5.602895785	0.398491149
ANKRD26	6.238445477	0.690993362
ANKRD27	10.0089625	0.481459602
ANKRD28	9.371893366	0.606712663
ANKRD34C	4.0675699	0.432543417
ANKRD36	5.753132944	1.015265459
ANKRD36B	8.117324048	1.173515095
ANKRD36BP2	2.817056672	0.162326185
ANKRD40	7.644325265	0.360553245
ANKRD46	9.090109187	0.610128193
ANKRD49	8.338145046	0.661496151
ANKRD53	4.273576151	0.320026597
ANKRD55	4.415850017	0.391572854
ANKRD6	7.973249078	0.822277568
ANKRD7	2.978165951	0.198712429
ANKS1A	9.764743698	0.32594673
ANKS1B	3.904585425	0.234254699
ANKZF1	8.659394665	0.42757308
ANO1	8.374799953	0.987549865
ANO10	7.8004131	0.517774755
ANO2	4.896676514	0.784074957
ANO3	3.868515906	0.939247073
ANOS1	9.281378773	0.948747373
ANP32A	11.07140128	0.643162192
ANP32A-IT1	3.797269715	0.734917392
ANP32B	12.32911159	0.357944945
ANP32C	3.247457593	0.243396916
ANP32D	3.081722072	0.148298857
ANP32E	9.292571767	0.668979201
ANPEP	7.60014174	1.722270079
ANTXR1	6.0319325	0.711813253
ANXA1	10.42607669	0.66868007
ANXA10	3.774067029	0.345308795
ANXA11	11.64619452	0.454747335
ANXA13	5.381223452	0.48396941
ANXA2	13.00831807	0.400186386
ANXA2P1	5.773271061	0.305070256
ANXA2P2	10.30977248	0.412436097
ANXA2P3	5.456438148	0.24211974
ANXA3	7.843724807	1.595925001
ANXA4	10.66549908	0.406467634
ANXA5	12.16186394	0.651960176
ANXA6	8.937747955	0.734774646
ANXA7	11.4347355	0.39786327
ANXA8L1	7.323728516	0.684412785
ANXA9	8.89423632	0.848689565
AOAH	7.550846707	0.518405923
AOC1	3.968519237	0.532722225
AOC2	4.940834393	0.27731306
AOC3	8.338142893	0.734865635
AOC4P	6.901378521	0.293414543
AOX1	6.7368977	1.145501077
AP1AR	7.21358089	0.894440674
AP1B1	8.153063718	0.376582292
AP1G1	7.947906064	0.535421297
AP1G2	9.210649582	0.66725366
AP1M2	9.838839032	0.544807328
AP1S1	8.672933374	0.608372789
AP1S2	7.859725275	0.586484045
AP2A2	9.003168888	0.452538366
AP2B1	8.950886885	0.833454009
AP2M1	9.701702529	0.597218785
AP2S1	10.45825866	0.457329393
AP3B1	8.989768094	0.458166085
AP3B2	4.94305034	0.47262968
AP3D1	10.83039133	0.31056582
AP3M2	9.586803669	0.56286071
AP3S1	11.48334081	0.477124835
AP3S2	10.07666666	0.465804169
AP4E1	3.678655277	0.227712008
AP4M1	8.022030487	0.602161254
AP4S1	6.936965579	0.509328281
AP5M1	8.81156992	0.743248188
AP5S1	7.7016616	0.517837959
AP5Z1	7.776723123	0.504314098
APAF1	8.478835455	0.512429511
APBA1	6.324214343	0.207986623
APBA2	7.045695856	0.298288944
APBA3	9.022209401	0.562047176
APBB1	6.88855692	0.455120928
APBB1IP	4.260945948	0.258604541
APBB2	9.955215266	0.714229781
APBB3	8.010782333	0.401153655
APC	7.938087236	0.601198169
APC2	5.89803964	0.300379496
APCS	5.467852373	0.540112523
APEH	8.818122237	0.487947292
APEX1	11.5985908	0.421624296
APEX2	7.30218474	0.488352195
APH1A	10.52534938	0.563803859
APH1B	8.465180328	0.497773887
API5	8.826601724	0.49085735
APIP	9.254352696	0.555468209
APLNR	9.25906749	0.664846401
APLP1	5.807383743	0.393073436
APLP2	11.98407224	0.517787913
APMAP	11.97583655	0.393045159
APOA1	5.060211554	0.453714488
APOA2	4.108642204	0.179823506
APOA4	7.11133368	0.315034191
APOB	3.537498737	0.184829639
APOBEC1	3.974452426	0.200250397
APOBEC2	5.380432514	0.254860566
APOBEC3A	4.319518003	0.610281221
APOBEC3B	7.578125536	1.001283746
APOBEC3C	6.673194477	0.399563305
APOBEC3F	6.341845593	0.418541208
APOBEC3G	8.509348895	0.917599716
APOBR	6.361235891	0.432749604
APOC1	9.219804521	0.708505282
APOC2	7.305589893	0.628188726
APOC3	4.06222254	0.248883378
APOC4	6.18922618	0.311759783
APOD	7.892157172	1.605533229
APOE	10.0030839	0.606626422
APOF	4.786690387	0.484357095
APOH	4.583691026	0.269781323
APOL1	8.176460684	0.580974205
APOL2	9.065877021	0.406215459
APOL3	8.754881646	0.611422194
APOL5	4.890129765	0.289439289
APOL6	8.119355683	0.563620918
APOLD1	9.289070365	0.753101741
APOM	5.855083772	0.435327353
APOO	9.000308572	0.606556507
APOOL	8.47210532	0.583121403
APP	11.69274582	0.683534773
APPBP2	9.456046722	0.67350316
APPL1	8.731507193	0.520417055
APPL2	6.419116417	0.766260774
APRT	10.22837021	0.568167957
APTX	9.746099258	0.408746365
AQP1	7.924756228	0.823219616
AQP2	5.85059889	0.252893495
AQP3	11.15524398	1.590437763
AQP4	3.936249143	0.332437739
AQP5	5.701910462	0.554465832
AQP6	6.197199337	0.299362413
AQP7	6.357051459	0.332300743
AQP8	5.264222007	0.352021917
AQP9	5.484115883	0.615934586
AQR	9.630190354	0.396064043
AR	7.8771458	0.742216838
ARAF	8.322659128	0.491837029
ARAP1	9.412938066	0.549855859
ARAP2	8.193618611	0.800278126
ARAP3	6.26455329	0.49876548
ARC	4.713557074	0.551538505
ARCN1	10.22112507	0.374200104
AREG	8.604074791	1.874276786
AREL1	8.640246133	0.371233972
ARF1	12.42856045	0.455083002
ARF3	11.538536	0.498520235
ARF4	12.69391243	0.228420098
ARF5	10.30081113	0.647239658
ARF6	9.613021497	0.402987001
ARFGAP1	9.712705007	0.540364827
ARFGAP2	9.822933914	0.624705905
ARFGAP3	10.03979555	0.70299638
ARFGEF1	10.95145159	0.542878679
ARFGEF2	9.37463132	0.819865211
ARFIP1	10.52840188	0.402971366
ARFIP2	8.642874898	0.602032333
ARFRP1	8.459738491	0.393361208
ARG1	4.075991026	0.285041746
ARG2	7.420308102	0.551134575
ARGLU1	10.9106944	0.411138353
ARHGAP1	12.35063514	0.356865862
ARHGAP10	8.688731106	0.45188698
ARHGAP11A	3.736878025	0.347530716
ARHGAP12	7.543769228	0.682373482
ARHGAP15	6.871056381	0.721500292
ARHGAP17	9.098638907	0.469162466
ARHGAP19	8.359496614	0.403585504
ARHGAP22	7.888002922	0.590873376
ARHGAP24	6.174876442	0.444929139
ARHGAP25	7.356019972	0.482358724
ARHGAP26	7.896727662	0.702917149
ARHGAP28	4.657529319	0.481557714
ARHGAP29	10.051698	0.963688989
ARHGAP32	9.204750724	0.722646658
ARHGAP33	7.167637752	0.552244837
ARHGAP35	7.52875906	0.361880823
ARHGAP4	7.542594423	0.436784556
ARHGAP44	6.884143651	0.782546926
ARHGAP5	8.065882858	0.93939157
ARHGAP6	7.385363959	0.867873539
ARHGAP8	10.13336329	0.73962532
ARHGDIA	9.019521385	0.499953814
ARHGDIB	11.51025003	0.707076486
ARHGDIG	6.683630966	0.443505666
ARHGEF1	7.848374165	0.434428877
ARHGEF10	8.857509297	0.565309208
ARHGEF10L	8.629046546	0.409128006
ARHGEF11	7.581392678	0.51512421
ARHGEF12	11.117221	0.502585204
ARHGEF15	6.640569319	0.290462172
ARHGEF16	7.999307306	0.524993479
ARHGEF17	8.513561621	0.430423773
ARHGEF18	9.484595045	0.379749746
ARHGEF2	10.22616692	0.540359367
ARHGEF26	3.167488954	0.156213281
ARHGEF28	7.073917257	0.713215829
ARHGEF3	9.121080112	0.784007706
ARHGEF38	4.874052696	0.248711117
ARHGEF4	5.989517739	0.665358167
ARHGEF40	8.955744453	0.734426144
ARHGEF5	8.869483105	0.471825752
ARHGEF6	10.21697167	0.855743277
ARHGEF7	9.814870134	0.484474058
ARHGEF9	7.141909878	0.410873369
ARID1A	10.85000361	0.489005595
ARID3A	6.669473484	0.423572364
ARID3B	7.027661387	0.282769065
ARID4A	7.789650502	0.567194253
ARID4B	11.319935	0.492393668
ARID5A	7.655501719	0.483092662
ARID5B	10.77356383	0.588299769
ARIH1	8.780705778	0.794831368
ARIH2	9.618715342	0.471017427
ARL1	10.59622051	0.382052025
ARL14	3.055333906	0.184988721
ARL15	5.309370756	0.681815727
ARL17A	6.473804995	0.94375577
ARL2	8.442424499	0.504345652
ARL2BP	8.259021237	0.560538035
ARL3	11.55149894	0.511323737
ARL4A	8.84261471	0.72231672
ARL4C	9.239234675	0.73876831
ARL4D	7.321529483	0.397459022
ARL5A	10.06025299	0.516432117
ARL6IP1	11.23897989	0.472929632
ARL6IP4	10.79807663	0.565570882
ARL6IP5	12.10400038	0.347021442
ARL8B	11.96296508	0.313002784
ARMC1	8.421755969	0.82331022
ARMC4	5.703698619	0.278268638
ARMC6	8.183425594	0.316592508
ARMC7	7.988945355	0.297828676
ARMC8	9.06255999	0.365200684
ARMC9	7.309116781	0.393201562
ARMCX1	9.677856081	0.686128476
ARMCX2	9.112209727	0.908075054
ARMCX3	10.0352547	0.671572718
ARMCX4	5.995795648	0.371971554
ARMCX5	7.624398573	0.622894559
ARMCX6	12.49655891	0.504822604
ARMT1	10.76199111	0.932705556
ARNT	9.125207172	0.433865835
ARNT2	8.726390307	1.009454722
ARNTL	8.158632972	0.565131268
ARNTL2	4.524841293	0.621590116
ARPC1A	10.42268264	0.724452803
ARPC1B	11.61902838	0.649161624
ARPC2	12.41563596	0.637080987
ARPC3	11.4901582	0.441837316
ARPC4	10.36705259	0.43971641
ARPC5	10.93356504	0.532580784
ARPC5L	11.75318814	0.375535798
ARPIN	6.995964072	0.462566697
ARPP19	11.44837281	0.44948902
ARPP21	3.398761364	0.466368352
ARR3	6.085099556	0.29065507
ARRB1	8.964019152	0.787619682
ARRB2	6.366151495	0.339027094
ARSA	7.881473832	0.661011035
ARSB	5.256954217	0.436639087
ARSD	6.641341368	0.274660271
ARSE	5.800744345	0.75559161
ARSF	5.949943511	0.275838169
ARSJ	4.55541084	0.746754624
ART1	6.305451531	0.284047115
ART3	3.701362122	0.270976048
ART4	3.979102403	0.420644334
ARTN	6.161618691	0.479123061
ARVCF	7.702575458	0.394112665
ASAH1	12.11338145	0.417252362
ASAP1	6.190795011	0.729972785
ASAP1-IT1	6.580289173	0.633339363
ASAP2	9.950829116	0.608806269
ASAP3	9.218718335	0.49873048
ASB1	7.842709918	0.364786576
ASB13	10.52410248	0.603844217
ASB4	3.49012494	0.180221555
ASB6	8.429733405	0.335391457
ASB7	5.50355124	0.356575123
ASB8	7.430814698	0.39528662
ASB9	4.278483862	0.628929564
ASCC1	7.976356879	0.550164204
ASCC2	7.722552195	0.655978684
ASCC3	7.457506979	0.678247618
ASCL1	5.29546785	0.86288227
ASCL2	3.033845656	0.237532506
ASCL3	4.701764288	0.256048605
ASF1A	8.318804182	0.676780935
ASF1B	7.52705912	0.535604994
ASGR1	5.946526435	0.509967263
ASGR2	5.758265642	0.291523282
ASH1L	5.219362305	0.35049109
ASH2L	10.23544662	0.648934885
ASIC1	6.286724181	0.369795225
ASIC2	5.865865658	0.736757428
ASIC3	4.600567339	0.342000364
ASIC4	5.639853782	0.334655505
ASIP	4.5455561	0.322664568
ASL	8.945021896	0.583844883
ASMT	4.829340968	0.245356307
ASMTL	8.864112016	0.610813118
ASMTL-AS1	4.962791324	0.33528633
ASNA1	8.623178723	0.864744292
ASNS	9.161112498	0.721157185
ASNSD1	11.01319305	0.332567756
ASPA	6.917228498	0.968959569
ASPH	10.66124703	0.747957442
ASPHD1	5.706051438	0.585224916
ASPM	6.498835186	1.193510235
ASPN	12.01427136	1.030975941
ASPSCR1	7.558672696	0.712443976
ASRGL1	7.511598334	1.083403811
ASS1	9.258617799	1.372429928
ASTE1	7.683143821	0.450414955
ASTN1	3.930839968	0.397285664
ASTN2	8.136491824	0.953334098
ASUN	9.955682701	0.577551626
ASXL1	9.038071168	0.361668386
ASXL2	8.81321891	0.351873856
ATAD2	5.859932912	0.860628523
ATAD2B	9.223010543	0.612340755
ATAD3A	7.678422609	0.304560457
ATAD5	6.139544341	0.382646574
ATAT1	6.740184357	0.472063219
ATF1	9.52503163	0.649065615
ATF2	8.588046715	0.579794383
ATF3	10.33347242	1.247729764
ATF4	11.93042616	0.452221251
ATF5	8.459288519	0.580814541
ATF6	7.553339025	0.493886154
ATF6B	8.175523038	0.673590037
ATF7	5.054044017	0.266775697
ATF7IP	8.542201031	0.482661933
ATF7IP2	7.51400862	0.682564161
ATG10	4.987318494	0.184286834
ATG101	10.11653463	0.577207102
ATG12	9.593823646	0.556153636
ATG13	8.197149354	0.419469551
ATG14	8.640935655	0.391743313
ATG16L1	5.430226915	0.408349293
ATG2A	7.972084904	0.457924135
ATG2B	8.58310396	0.483477187
ATG3	9.99651985	0.505541081
ATG4A	7.900922215	0.427346365
ATG4B	9.167697029	0.380943411
ATG5	8.376194811	0.549652613
ATG7	7.631929691	0.415008974
ATG9A	8.511757459	0.364277046
ATHL1	9.259563886	1.537633147
ATIC	10.36776914	0.365881937
ATM	7.950472956	0.734190029
ATMIN	8.951546508	0.506835414
ATN1	6.805118517	0.181732929
ATOH1	5.112029327	0.263087548
ATOX1	10.39166381	0.532354441
ATP10A	8.041769543	0.77563997
ATP10B	5.111676206	0.329466946
ATP10D	8.445942829	0.722446625
ATP11A	5.186917725	0.302327549
ATP11B	8.854808845	0.717417658
ATP12A	4.51766286	0.357556729
ATP13A1	8.894393093	0.524203588
ATP13A2	6.928449934	0.571264102
ATP13A3	9.906096398	0.518925335
ATP1A1	11.81310176	0.471893445
ATP1A2	4.792408888	0.546774417
ATP1A3	4.794869835	0.334664482
ATP1B1	12.24392577	0.6354692
ATP1B2	5.731960355	0.353630149
ATP1B3	10.83890148	0.515139394
ATP1B4	3.105584332	0.240674401
ATP2A1	4.65392862	0.282530395
ATP2A2	9.936134931	0.509860543
ATP2A3	8.223535891	0.836531129
ATP2B1	7.877070189	0.800881316
ATP2B2	6.04989982	0.391496703
ATP2B3	5.547628006	0.236837304
ATP2B4	9.686894993	0.603924489
ATP2C1	9.108469236	0.583236136
ATP2C2	7.976098266	0.676509072
ATP4A	5.394089007	0.307852733
ATP4B	4.357639254	0.239619236
ATP5A1	13.225137	0.302474835
ATP5B	12.00247104	0.425071344
ATP5C1	11.94566505	0.36806042
ATP5D	10.20508331	0.555829364
ATP5E	11.96326962	0.509352116
ATP5F1	12.14442483	0.405066342
ATP5G1	10.42525384	0.490265183
ATP5G2	10.79009314	0.537182351
ATP5G3	11.31693221	0.34757003
ATP5H	9.8112784	0.58099524
ATP5I	10.50949135	0.57456749
ATP5J	11.84186959	0.450681324
ATP5J2	11.64542899	0.562281217
ATP5L	11.36970851	0.462823651
ATP5O	11.81734219	0.451198406
ATP5S	7.939135887	0.547756451
ATP5SL	10.36337551	0.309659782
ATP6AP1	11.17651124	0.544557526
ATP6AP2	11.59993964	0.496736578
ATP6V0A1	8.800790695	0.388245043
ATP6V0A2	8.376836881	0.420729678
ATP6V0A4	5.276283575	0.991383836
ATP6V0B	11.22837438	0.710674808
ATP6V0C	10.19006852	0.440658877
ATP6V0D1	9.761281848	0.705804583
ATP6V0E1	12.48112753	0.257753002
ATP6V0E2	10.08122284	0.680682785
ATP6V1A	12.03218709	0.338325673
ATP6V1B1	5.86015937	0.902462077
ATP6V1B2	9.443470813	0.662863427
ATP6V1C1	8.99337135	0.619214264
ATP6V1C2	11.22182628	0.348704906
ATP6V1D	11.34873552	0.363715258
ATP6V1E1	11.49308468	0.364919629
ATP6V1F	11.20296955	0.499702754
ATP6V1G1	11.14654855	0.516056795
ATP6V1G2	5.217224818	0.491040869
ATP6V1H	10.76135548	0.519790743
ATP7A	7.754745805	0.733343552
ATP7B	8.243428486	0.924478446
ATP8A1	8.348438121	1.075889031
ATP8A2	6.477497613	1.159168376
ATP8B1	8.763241642	0.960830717
ATP8B2	8.036028483	0.376525243
ATP8B3	3.279040168	0.188542978
ATP8B4	3.988695916	0.538182439
ATP9A	10.92981436	0.429855362
ATP9B	8.523285082	0.52994799
ATPAF2	6.985861473	0.429852149
ATPIF1	10.83140566	0.487994496
ATR	9.61814768	0.443205995
ATRAID	11.89835689	0.301243251
ATRN	8.943556771	0.536001806
ATRNL1	4.21468942	0.926887646
ATRX	10.72026197	0.469290848
ATXN1	9.920596481	0.586793631
ATXN10	10.45736076	0.581990983
ATXN2	7.732543219	0.389491161
ATXN2L	6.148694925	0.406214357
ATXN3	7.289991606	0.555292441
ATXN3L	3.435386558	0.185136574
ATXN7	8.930010721	0.535657447
ATXN7L1	4.920781288	0.370225726
ATXN7L3B	10.53980777	0.358998547
ATXN8OS	4.762757179	0.248462906
AUH	9.709442077	0.487402427
AUNIP	7.17621929	0.579400754
AUP1	9.06978941	0.451731319
AURKA	9.494355474	0.771780601
AURKAIP1	10.61854814	0.473654297
AURKAPS1	10.68059567	0.431667992
AURKB	6.347598528	0.65079892
AURKC	5.696418486	0.304682601
AUTS2	11.15082715	0.780417332
AVEN	8.31922926	0.484403234
AVIL	5.826394225	0.541946701
AVL9	10.35948281	0.600425452
AVP	5.162746936	0.250438746
AVPI1	7.512084448	0.421781608
AVPR1A	6.299299209	0.327039633
AVPR1B	7.705732942	0.299547113
AVPR2	5.084588228	0.209596134
AXIN1	8.22251003	0.502327807
AXL	9.784618735	0.62435179
AZGP1	11.89654913	1.187584745
AZGP1P1	4.181098836	0.286796397
AZI2	5.811778932	0.491070326
AZIN1	11.57427948	0.554891542
AZU1	4.71561731	0.407371349
B2M	13.66456971	0.276288421
B3GALNT1	6.452705988	0.896771718
B3GALT1	3.73951203	0.299503355
B3GALT2	3.00462991	0.198729813
B3GALT4	8.705081916	0.461291952
B3GALT5	3.853320437	0.404260429
B3GAT1	5.275091369	0.299821125
B3GAT3	8.08098049	0.387937143
B3GNT2	4.962400764	0.833136492
B3GNT3	6.615155247	0.382541822
B3GNT4	6.297623744	0.340095549
B3GNTL1	7.240596324	0.484912626
B4GALNT1	6.845408392	0.33610494
B4GALT1	9.608252122	0.551171659
B4GALT2	8.981681727	0.421893227
B4GALT3	9.726618009	0.561479654
B4GALT4	9.094756058	0.468106795
B4GALT5	10.63662532	0.55341125
B4GALT6	3.592543677	0.174109009
B4GALT7	7.957604665	0.409529506
B4GAT1	9.211659204	0.517294982
B9D1	7.714493386	0.491821084
B9D2	7.842823462	0.489898379
BAALC	4.787899057	1.006532297
BAAT	6.369690082	0.267816872
BABAM1	10.42170999	0.497822791
BACE1	7.819576361	0.546175732
BACE2	10.14262981	1.031016315
BACH1	7.228996749	0.675889206
BACH2	6.458288948	0.833375242
BAD	7.979114997	0.531387532
BAG1	10.88159749	0.584131095
BAG2	5.333587837	0.85336195
BAG3	9.862320348	0.617514145
BAG4	4.821606909	0.610899706
BAG5	10.39583864	0.370730199
BAG6	10.30890235	0.421182056
BAGE	3.401780559	0.567292851
BAHCC1	7.649288021	0.471220009
BAHD1	8.608022161	0.433149392
BAIAP2	7.980252627	0.663791025
BAIAP2L2	3.342703775	0.208350199
BAIAP3	7.634699706	0.584139782
BAK1	7.862543933	0.433595665
BAMBI	10.20415974	1.619718465
BANF1	8.901149504	1.070784707
BANK1	5.159177569	0.892331141
BANP	10.69234331	0.469076974
BAP1	9.103572008	0.446735114
BARD1	9.090038113	0.664284587
BARX1	4.932577504	0.320357857
BARX2	5.971443827	0.265598896
BASP1	10.47680673	0.765615005
BATF	9.056125988	0.761287696
BATF3	7.636379385	0.402578479
BAX	8.375762086	0.747515339
BAZ1A	8.976254293	0.594631974
BAZ1B	9.28422891	0.362219987
BAZ2A	9.0579807	0.302109987
BAZ2B	9.611460878	0.590561535
BBC3	7.851837668	0.358007617
BBIP1	7.965063963	0.516974666
BBOF1	8.366768212	0.769664835
BBOX1	4.926551389	1.196688077
BBS1	9.245386325	0.48575393
BBS10	7.077054318	0.540178529
BBS4	9.917647065	0.682534272
BBS7	4.863372887	0.600034075
BBS9	7.92116032	0.408605921
BBX	9.325018081	0.750431781
BCAM	6.791265215	0.545235025
BCAN	6.940974917	0.193190741
BCAP29	6.953506368	0.641636787
BCAP31	11.55377223	0.422156423
BCAR3	7.417159665	0.768452249
BCAS1	7.789745276	1.062211955
BCAS2	9.369592843	0.550586331
BCAS3	7.873378747	0.432149263
BCAS4	7.588513162	0.598229014
BCAT1	4.373747812	0.668733393
BCAT2	8.246561111	0.601101041
BCCIP	8.96228524	0.417969928
BCHE	5.846808816	0.867260673
BCKDHA	9.014285961	0.421071129
BCKDHB	8.004530289	0.829677229
BCKDK	8.472912078	0.498141881
BCL10	9.92242624	0.432101883
BCL11A	5.891221138	0.4984653
BCL11B	5.488384449	1.041068495
BCL2	10.16888959	0.637167865
BCL2A1	5.111056022	0.596676295
BCL2L1	9.251697937	0.471445206
BCL2L10	4.589365028	0.231198907
BCL2L11	5.831908557	0.649046737
BCL2L13	8.84534908	0.563071956
BCL2L14	6.050344745	0.557889859
BCL2L2	9.230862675	0.481812972
BCL3	7.044440371	0.842400274
BCL6	11.14885679	0.563989948
BCL7A	7.423325438	0.622522835
BCL7B	8.615287595	0.494200878
BCL7C	9.852057659	0.600467472
BCL9	8.585936695	0.510578088
BCLAF1	11.45832828	0.558568822
BCO1	3.954729814	0.352488386
BCOR	7.657092711	0.818513335
BCORL1	8.347494607	0.331481449
BCR	8.30632864	0.588724771
BCS1L	9.111474967	0.43321636
BDH1	7.143629797	0.604618766
BDH2	10.19664456	0.538122112
BDKRB1	5.909625671	0.472162223
BDKRB2	7.836691089	0.791892899
BDNF	4.746655745	0.780846353
BEAN1	5.363320629	0.722206199
BECN1	10.21267088	0.618564157
BEGAIN	6.35222614	0.542697573
BEND5	7.059229271	0.705709515
BEST1	6.186064395	0.320527255
BEST2	4.727423119	0.236216679
BET1	9.324303302	0.619603388
BET1L	7.322621968	0.532015432
BEX1	8.148919164	2.521630212
BEX3	12.93007879	0.561234079
BEX4	10.13933072	1.030981698
BFAR	9.118329727	0.441741688
BFSP1	6.253095878	0.671168541
BFSP2	5.229770647	0.463409362
BGLAP	7.72893366	0.651639716
BGN	10.51344456	0.730691945
BHLHB9	6.05319098	0.643156317
BHLHE40	11.67557855	0.579859865
BHLHE41	9.539838893	0.679388217
BHMT	4.92221565	0.359713137
BHMT2	6.518556565	0.598130869
BICC1	7.205026085	0.96789477
BICD1	7.835006369	0.762926958
BICD2	9.029193776	0.542367314
BID	7.411416772	0.607805343
BIK	9.400061164	0.65835168
BIN1	7.900120193	0.528050453
BIN2	6.653375635	0.392381034
BIN3	8.046494478	0.462453728
BIN3-IT1	6.341332383	0.497293136
BIRC2	10.78482837	0.434081353
BIRC3	5.715206946	0.935553256
BIRC5	7.936479943	0.912414125
BIRC7	6.700526895	0.35015056
BLCAP	11.35701291	0.406977061
BLK	6.059240303	0.232684283
BLM	6.587090345	0.64271967
BLMH	8.082138234	0.868420938
BLNK	8.700995042	0.701281382
BLOC1S1	8.367701273	0.452659959
BLVRA	11.13430984	0.655396238
BLVRB	10.98677774	0.703479061
BLZF1	6.43958994	0.606537062
BMI1	11.57002163	0.530348766
BMP1	8.174883194	0.478466937
BMP10	4.871045755	0.310008625
BMP15	3.98720916	0.285319237
BMP2	5.794207283	0.846686589
BMP2K	7.581427066	0.645711428
BMP3	4.606413019	0.218093192
BMP4	7.597781076	1.092143866
BMP5	4.724052438	0.339616852
BMP6	6.293509891	0.410645763
BMP7	6.897211722	0.267762286
BMP8A	7.549520636	0.344939999
BMP8B	5.002281428	0.242106003
BMPR1A	9.41243401	0.638604391
BMPR1B	5.270801187	1.703614282
BMPR2	7.529728349	0.619780666
BMS1	9.533990106	0.311529671
BMX	4.467017503	0.372547992
BNC1	3.790515847	0.281254809
BNC2	7.549196578	0.896592006
BNIP1	8.020366901	0.423151886
BNIP2	8.289873888	0.519232028
BNIP3	10.70482167	0.648821448
BNIP3L	10.39823072	0.603854925
BOLA1	8.392649984	0.621596704
BOLA2	9.713116069	0.768409473
BOP1	7.860089722	0.699755368
BORA	7.257418519	0.504552728
BORCS6	7.899042647	0.404250128
BORCS8	7.42198215	0.449556087
BPESC1	3.085233349	0.162616769
BPGM	7.251855042	0.614306219
BPHL	8.797735155	0.424709657
BPI	5.078784621	0.31680062
BPIFA1	4.769736358	0.329324226
BPNT1	3.832714605	0.219519852
BPTF	10.85490334	0.558258456
BPY2	3.435525858	0.282492155
BRAF	6.745545179	0.557043108
BRAP	8.598753279	0.456997488
BRCA1	7.691678054	0.536414333
BRCA2	4.203570511	0.313909592
BRCC3	7.375420237	0.452049188
BRD1	9.583956356	0.362298608
BRD2	9.582376767	0.614873376
BRD3	10.68670943	0.498203177
BRD4	9.619038972	0.625187686
BRD7	8.027522108	0.615919058
BRD7P3	4.565892865	0.312764069
BRD8	10.57991426	0.460769766
BRD9	9.122123383	0.407150469
BRDT	3.270195103	0.291730191
BRE	9.92822454	0.402588154
BRF1	7.292312127	0.451493188
BRF2	9.414864964	0.537088418
BRINP1	5.394119003	1.001007653
BRINP2	4.745805692	1.085781664
BRINP3	3.393402362	1.54640468
BRIP1	3.43546172	0.529435414
BRIX1	8.25179822	0.491217381
BRMS1	8.95270544	0.521564286
BRPF1	8.446670044	0.438559168
BRS3	5.110537579	0.247183442
BRSK2	4.471000611	0.277218213
BRWD1	7.27272073	0.523193852
BSCL2	9.949969287	0.602974222
BSDC1	9.884527796	0.416139761
BSG	8.207590453	0.694824719
BSN	4.983614314	0.410062003
BSPRY	9.670856331	0.643495388
BST1	6.290852208	0.552161589
BST2	11.74004546	0.824348359
BTAF1	9.740097401	0.584047636
BTBD1	10.34842441	0.419128604
BTBD18	5.199262263	0.513833974
BTBD19	7.915128866	0.590792052
BTBD2	5.651999096	0.419984359
BTBD3	9.95350516	0.600446376
BTBD7	5.94358666	0.40174049
BTC	3.267409221	0.213758516
BTD	8.524997507	0.616806089
BTF3	12.439932	0.576304151
BTF3P11	3.160128392	0.254562338
BTG1	11.2036653	0.436672883
BTG2	10.88577911	0.750591544
BTG3	8.092845586	0.966351051
BTG4	3.799599339	0.205117691
BTK	6.978735328	0.416037727
BTN1A1	4.422808066	0.299781192
BTN2A1	9.480167484	0.481261891
BTN2A2	8.592556083	0.450108148
BTN2A3P	5.372757504	0.216763675
BTN3A1	9.624787316	0.520798991
BTN3A2	8.180329006	0.854770182
BTN3A3	10.39859312	0.610175944
BTNL2	4.859251937	0.258882212
BTNL3	5.756286873	0.277601399
BTNL8	3.721731229	0.220052294
BTRC	7.743642306	0.582746049
BUB1	5.999176885	0.912371782
BUB1B	8.132963127	0.859703493
BUB3	11.66849781	0.418004941
BUD31	9.127089414	0.472705033
BYSL	8.313194674	0.481038003
BZRAP1	7.84542127	0.71435676
BZW1	11.513953	0.46838664
BZW2	11.6756357	0.50284648
C10orf10	8.897233004	0.778883157
C10orf12	4.479528578	0.203023963
C10orf2	8.142331199	0.575716256
C10orf76	7.509933183	0.418493739
C10orf88	6.215100968	0.559960853
C10orf95	6.098559533	0.328566237
C11orf1	3.470387307	0.275226996
C11orf16	5.339641052	0.369514081
C11orf21	5.616882573	0.58949892
C11orf24	9.152670992	0.475622844
C11orf49	8.554645238	0.350945466
C11orf57	7.961102253	0.633918656
C11orf58	11.1872447	0.482655737
C11orf63	5.597680016	0.832800078
C11orf68	8.66105191	0.455850221
C11orf71	7.425816259	0.811255686
C11orf73	7.366970155	0.875834159
C11orf80	7.249783054	0.826395955
C11orf95	9.42614837	0.493818032
C12orf10	9.199230569	0.58398201
C12orf29	8.051823205	0.924989265
C12orf4	6.955410068	0.530261874
C12orf43	8.189168741	0.40686551
C12orf49	7.656058452	0.421046643
C14orf1	10.42157235	0.377064893
C14orf105	2.703621366	0.12910662
C14orf132	9.669727294	1.151903894
C14orf159	8.841048615	0.509033942
C14orf166	12.50294302	0.270771421
C14orf169	8.677710832	0.540017461
C14orf2	11.56634263	0.380709157
C14orf79	8.194632022	0.402043252
C14orf93	6.8834021	0.425751604
C15orf39	7.333155134	0.369532927
C16orf45	8.218691595	0.995196326
C16orf58	7.75165352	0.570081439
C16orf59	7.823271328	0.520506386
C16orf62	8.646815036	0.377751898
C16orf70	4.922255175	0.257200224
C16orf71	5.872290042	0.277646341
C16orf72	5.971441792	0.306333951
C17orf53	6.128274271	0.271862752
C17orf62	8.452705381	0.4479735
C17orf75	5.985295242	0.695746571
C17orf80	5.216391593	0.269646924
C18orf25	5.78252375	0.418333986
C18orf8	9.103605987	0.40368118
C19orf24	8.880366369	0.439397743
C19orf33	6.62112903	0.425137225
C19orf53	10.96800506	0.395678247
C19orf54	8.216656236	0.619508677
C19orf57	7.020911332	0.309255025
C19orf60	10.91794597	0.556399014
C19orf66	8.579178917	0.567875739
C19orf73	6.444522927	0.533383256
C1D	8.406192534	0.919452551
C1GALT1	7.376893817	0.850621428
C1GALT1C1	8.554454112	0.566571835
C1orf105	4.641447471	0.302497193
C1orf106	7.650478461	1.23146471
C1orf109	8.093913122	0.459522753
C1orf112	5.640939357	0.617668536
C1orf115	9.401559545	0.991121055
C1orf116	7.899644905	1.74461575
C1orf123	9.429671654	0.382988867
C1orf159	5.434956895	0.307241457
C1orf174	9.66631555	0.521012977
C1orf21	7.585066579	0.81801822
C1orf216	9.285544424	0.40622112
C1orf27	8.264327085	0.53304676
C1orf35	8.621501339	0.489333991
C1orf50	8.017216522	0.346446337
C1orf54	9.384157244	0.550045268
C1orf56	6.074374664	0.635719515
C1orf61	6.182508069	0.289128107
C1orf68	5.930244236	0.347104888
C1orf95	6.492493848	1.34213683
C1QA	9.191875161	0.796911818
C1QB	8.877113566	0.783584578
C1QBP	10.41118362	0.599892121
C1QL1	5.206797201	0.327815824
C1QTNF1	7.077760567	0.305137225
C1QTNF3	9.100051602	0.872578006
C1QTNF9B-AS1	5.636099999	0.762142934
C1R	10.13767855	0.724003279
C1RL	6.659964607	0.552930417
C1S	11.77697042	0.843109279
C2	7.859952168	0.498591785
C20orf195	5.577838142	0.409439363
C20orf24	11.93527168	0.512279356
C20orf27	7.761690907	0.524090064
C21orf2	8.148305593	0.505575303
C21orf33	11.296704	0.312703277
C21orf59	10.80476505	0.568261181
C21orf62	4.246412671	0.23348575
C21orf91	5.551812678	0.595909325
C22orf24	5.174178033	0.185904615
C22orf29	8.056108661	0.586838598
C22orf31	5.489830057	0.312012981
C22orf46	6.008641495	0.303273066
C2CD2	9.030713349	0.715564259
C2CD2L	8.000395776	0.452075082
C2CD3	8.459480957	0.603663759
C2CD5	10.47459779	0.476061974
C2orf27A	8.162453429	0.671692399
C2orf42	8.186902162	0.373267925
C2orf44	6.978054495	0.35331298
C2orf47	10.15723616	0.376210322
C2orf49	7.444940258	0.50180606
C2orf54	5.372532336	0.756478212
C2orf68	7.746226179	0.340792592
C2orf72	6.93216995	0.834908925
C2orf83	4.044659137	0.235798486
C3	11.9788263	0.749288939
C3AR1	9.241030113	0.649598101
C3orf14	9.597992696	1.222382312
C3orf18	8.980969567	0.538017853
C3orf36	4.83536918	0.316228358
C3orf52	8.916683553	1.168927575
C4A	12.23933178	1.198238117
C4BPA	5.439962393	0.271557648
C4BPB	5.979665111	0.566245134
C4orf19	6.172458894	1.396228885
C4orf27	9.369860504	0.381928751
C5	7.2287093	0.898913005
C5AR1	6.569379084	0.569664792
C5AR2	5.844884507	0.386686835
C5orf15	11.69563991	0.401033318
C5orf22	8.497076472	0.565957421
C5orf28	7.630443645	0.835774295
C5orf30	9.540373631	0.688178242
C5orf42	5.839774621	0.574078544
C5orf45	8.207084784	0.483508765
C5orf66	7.487930518	0.39670011
C6	4.665075911	0.589366793
C6orf10	3.24122959	0.130526092
C6orf106	9.547494794	0.428447955
C6orf120	9.58082506	0.469691483
C6orf15	6.716090533	0.305237184
C6orf25	5.127486439	0.296693898
C6orf47	9.386730365	0.472112154
C6orf48	11.82614417	0.554666279
C6orf62	11.41435044	0.530632365
C7	7.447823048	1.314869414
C7orf25	7.355850887	0.531766913
C7orf26	8.705530852	0.457707367
C7orf43	8.000106916	0.485379517
C7orf49	8.94506944	0.359570021
C7orf69	4.156640781	0.278157784
C8A	4.466727951	0.247992542
C8B	4.705757479	0.28475958
C8G	5.006890778	0.267935652
C8orf17	4.177085653	0.230593697
C8orf33	9.457659203	0.709052309
C8orf4	9.260207503	1.412600094
C8orf44	6.29796383	0.486230238
C9	3.055398841	0.192850714
C9orf114	7.054640524	0.616386792
C9orf116	7.994874484	0.537860505
C9orf16	8.320373114	0.506391496
C9orf3	10.11573252	0.893436129
C9orf40	7.007082005	0.533426513
C9orf78	8.827099766	0.384678362
C9orf9	5.975008037	0.647601668
C9orf91	9.240744792	0.537886098
CA1	5.757480146	0.224724771
CA10	3.159935308	0.144036219
CA11	6.876810276	1.180662144
CA12	12.44423316	0.562672436
CA14	6.211805979	0.591165126
CA2	8.663255288	1.672793865
CA3	3.322038026	0.248094407
CA4	5.198561669	0.294983505
CA5A	4.53250768	0.313293547
CA5B	6.329629266	0.393163102
CA5BP1	5.324109312	0.253046517
CA6	4.199495829	0.287861506
CA7	6.444167005	0.261734978
CA8	5.397316072	0.692150033
CA9	5.682129057	0.36458781
CAAP1	7.894008982	0.671650833
CAB39	11.21713439	0.400570422
CAB39L	7.447201739	0.410007762
CABIN1	7.077168749	0.384146663
CABP1	5.499830004	0.278310909
CABP2	5.619780919	0.307168839
CABP5	5.001983184	0.333061825
CABYR	6.703724695	0.802120117
CACFD1	10.07009139	0.396868441
CACNA1A	6.913339718	0.731870342
CACNA1B	5.920692606	0.329389503
CACNA1C	5.809304496	0.233619222
CACNA1D	8.78785452	0.951109135
CACNA1E	4.301904067	0.26865244
CACNA1F	5.505788424	0.289587407
CACNA1G	6.695445292	0.242806887
CACNA1H	6.691998662	0.471797329
CACNA1I	6.59755884	0.353914654
CACNA1S	4.921018229	0.306448477
CACNA2D1	5.547721518	0.242340165
CACNA2D2	9.327897398	0.940126102
CACNA2D3	6.086713841	0.872969099
CACNB1	6.438329405	0.332730997
CACNB2	6.168952032	0.500736694
CACNB3	9.448136788	0.558728683
CACNB4	5.05117187	0.324431351
CACNG1	6.287519892	0.586563831
CACNG2	4.231614077	0.314152777
CACNG3	4.761078661	0.254528047
CACNG4	10.36341093	0.326826127
CACNG5	4.164257061	0.21161664
CACTIN	7.342732519	0.293404472
CACYBP	10.6730143	0.6037199
CAD	7.942510095	0.415085258
CADM1	8.746107095	1.002615129
CADM3	6.587532145	0.284575893
CADM3-AS1	5.165309181	0.227298136
CADM4	8.029686187	0.862798661
CADPS	4.283637073	0.366665417
CADPS2	9.718895687	0.826442937
CALB1	3.366305239	0.21581269
CALB2	5.401519264	0.472544374
CALCA	5.810640196	0.239168877
CALCB	3.494245265	0.24264888
CALCOCO1	7.926335078	0.613220706
CALCOCO2	10.82140564	0.502864717
CALCR	4.674559667	0.257282272
CALCRL	6.145372556	0.526196281
CALD1	12.26796411	0.454785346
CALHM2	9.345137952	0.400164686
CALM1	12.25909751	0.261163091
CALM2	13.50684251	0.246469892
CALM3	8.401581202	0.406666525
CALML3	5.7914712	0.83461944
CALML4	8.064809618	0.665221107
CALML5	5.943903321	1.666488079
CALR	9.406653627	0.535565289
CALU	10.58104975	0.459334878
CALY	4.035428233	0.504316857
CAMK1	7.150357026	0.604683103
CAMK1D	4.704313156	0.484234167
CAMK1G	4.849295266	0.264115747
CAMK2A	5.715108766	0.265719195
CAMK2B	7.399728822	0.239115158
CAMK2G	10.45780364	0.516866129
CAMK2N1	10.20033917	0.87987782
CAMK4	4.176896319	0.213624712
CAMKK2	10.66202103	0.635984012
CAMKMT	6.794250438	0.44681012
CAMKV	5.724762059	0.308433814
CAMLG	11.30824118	0.407060835
CAMP	6.205010395	0.459897813
CAMSAP1	8.729558927	0.499033528
CAMSAP2	9.509357679	0.584064016
CAMTA1	6.92607884	1.153411347
CAMTA2	8.010367056	0.489113765
CAND1	9.504546981	0.605425274
CAND2	7.511353996	0.921295377
CANT1	10.60865868	0.592742992
CANX	12.83061921	0.31543779
CAP1	12.22833097	0.34331373
CAP2	9.843813895	0.977119819
CAPG	9.498710914	0.757070812
CAPN1	7.691941579	0.566039862
CAPN10	6.709197515	0.298132843
CAPN11	5.353282029	0.222067429
CAPN15	5.695875407	0.543003811
CAPN2	11.73695022	0.595665907
CAPN3	7.970649031	0.638545964
CAPN5	4.033998895	0.25142895
CAPN6	5.462723912	1.121165132
CAPN7	8.694469812	0.533153787
CAPN9	7.057342284	1.107335497
CAPNS1	9.884278064	0.787631665
CAPRIN1	10.40839243	0.571293757
CAPRIN2	9.126126948	0.568688908
CAPZA1	11.53943822	0.509907607
CAPZA2	10.91531816	0.503409378
CAPZB	10.93625653	0.602362359
CARD10	9.785146492	0.731821444
CARD14	7.439586025	0.589981614
CARD8	7.790613805	0.501030978
CARD9	6.910204024	0.464826937
CARF	4.414093784	0.438238072
CARHSP1	8.708584553	0.66694218
CARS	12.21900039	0.272678208
CARS2	10.28402286	0.459062796
CARTPT	6.262473382	1.31303366
CASC1	5.789519829	0.844053867
CASC3	9.885810709	0.445529119
CASC5	3.444440436	0.245738694
CASD1	9.583818916	1.122129746
CASK	10.13557083	0.720575495
CASKIN2	7.19393479	0.270321284
CASP1	8.248975997	0.762660296
CASP10	6.969330028	0.419729658
CASP2	6.855443156	0.852129545
CASP3	8.50389699	0.403189901
CASP4	8.01002682	0.514356632
CASP5	4.864025236	0.194819407
CASP6	9.912745721	0.594306384
CASP7	9.32435709	0.527410658
CASP8	9.441072689	0.471455236
CASP8AP2	8.250409293	0.750584656
CASP9	9.373527881	0.334406858
CASQ1	4.309169566	0.717855997
CASQ2	6.386080595	0.567786159
CASR	5.347377662	0.322265426
CASS4	3.890471076	0.222599662
CAST	11.34687896	0.455778443
CASZ1	7.847040378	0.410716494
CAT	11.26901653	0.630212634
CATR1	3.118783742	0.181989329
CATSPER2	7.84647933	0.760550257
CATSPERB	6.469982155	1.301955558
CATSPERG	4.029571974	0.310909501
CAV1	9.904949893	0.619599204
CAV2	7.40223844	0.807575878
CAV3	6.054652117	0.261153707
CBARP	4.876905582	0.350615331
CBFA2T2	8.385760323	0.431922578
CBFA2T3	7.048470735	0.871798034
CBFB	10.70420161	0.463062263
CBL	4.72698953	0.21129064
CBLB	9.372842418	0.452421687
CBLC	6.496816204	0.535473312
CBLL1	4.799305042	0.524123012
CBLN1	3.876884112	0.383547895
CBR1	7.811815907	0.74637752
CBR3	8.828601858	0.726305701
CBR4	9.200364332	0.982811034
CBS	5.913054018	1.0960652
CBWD1	9.983344552	0.509727046
CBX1	11.19778535	0.436946084
CBX2	4.912871013	0.306259635
CBX3	12.46427307	0.219366294
CBX4	4.317878086	0.423107509
CBX5	9.396356937	0.601110399
CBX6	10.20361264	0.660558735
CBX7	9.274298256	0.552793786
CBX8	5.942114361	0.238601796
CBY1	10.30139891	0.383804535
CC2D1A	7.319798551	0.463832198
CCAR2	3.682620083	0.26110997
CCBL1	7.8561334	0.355648966
CCBL2	9.121464046	0.466434649
CCDC102B	5.030336268	0.698264165
CCDC106	6.044292712	0.35455161
CCDC109B	8.97517164	0.504210912
CCDC121	3.863307343	0.382310689
CCDC130	7.64022553	0.385152735
CCDC134	6.336224259	0.340763189
CCDC144A	3.057731864	0.181189485
CCDC15	5.509706034	0.676157909
CCDC170	5.823299188	0.585292005
CCDC177	4.57446162	0.454729109
CCDC181	3.496790732	0.549678098
CCDC186	4.792232562	0.509293461
CCDC22	8.200784896	0.45848366
CCDC25	8.401552747	0.467912195
CCDC28A	9.166714996	0.716929172
CCDC28B	7.814280137	0.434238963
CCDC30	5.267172125	0.466148073
CCDC33	5.17211201	0.280185914
CCDC40	6.287924216	0.339795729
CCDC47	10.37739303	0.634032014
CCDC51	8.883460834	0.412407545
CCDC53	8.368903469	0.548769824
CCDC57	6.467139439	0.409764692
CCDC59	8.093373105	0.557611014
CCDC6	6.025300965	0.544443765
CCDC64	5.896833973	0.26229649
CCDC68	5.034570431	1.162519121
CCDC69	6.381509781	0.65081284
CCDC7	5.940701454	0.325960009
CCDC70	4.494480476	0.353127181
CCDC71	7.220260727	0.269555418
CCDC81	5.575534198	0.381700189
CCDC82	4.794921064	0.3087895
CCDC85B	8.670757896	0.727491105
CCDC85C	6.025090201	0.273858132
CCDC86	8.146771288	0.575559042
CCDC87	5.980922909	0.286911882
CCDC88A	5.832224339	0.264630379
CCDC88C	6.145694913	0.725113749
CCDC9	7.363669128	0.301720411
CCDC90B	10.06468208	0.567737044
CCDC91	8.089101793	0.568412277
CCDC92	10.21636289	0.430698327
CCDC93	9.192589027	0.378036319
CCDC94	8.02036959	0.379280195
CCHCR1	7.948151362	0.454038611
CCIN	5.368640124	0.310605402
CCK	5.31047221	0.277929146
CCKAR	5.438556373	0.264578324
CCKBR	4.522407924	0.235582983
CCL1	4.457153604	0.240916266
CCL11	5.020684215	0.67110349
CCL13	5.870865765	0.419287571
CCL14	6.731447684	1.001297001
CCL15	3.169101373	0.880135789
CCL16	4.74064103	0.311795014
CCL17	5.432809908	0.371895813
CCL18	7.179965864	0.570495335
CCL19	7.54229509	1.526785134
CCL2	7.137299554	0.983490402
CCL20	6.747509554	0.719724115
CCL21	6.466876187	0.390226008
CCL22	7.365235542	0.531284171
CCL23	3.963248609	0.202474896
CCL24	5.572290869	0.263414578
CCL25	3.775455487	0.278967953
CCL27	4.110859598	0.298439546
CCL3	8.169012835	1.004393085
CCL4	8.274421855	0.835754863
CCL5	8.159412038	0.995078202
CCL7	4.451412537	0.406909657
CCL8	8.012353225	1.067691205
CCNA1	3.854120212	0.313559941
CCNA2	7.708760334	0.691779264
CCNB1	8.943632891	0.777006659
CCNB1IP1	9.833349246	0.375110294
CCNB2	8.898990971	0.753051701
CCNC	8.706109628	0.653805879
CCND1	10.73604198	0.778444492
CCND2	8.88696346	0.557784161
CCND3	9.423045084	0.400797156
CCNE1	7.430234664	0.56758076
CCNE2	7.443322948	1.016721391
CCNF	8.338294399	0.505329341
CCNG1	9.737567667	0.662516778
CCNG2	11.46111621	0.456947147
CCNH	9.19288393	0.590837826
CCNI	11.86045227	0.47266825
CCNJ	7.098875276	0.520630269
CCNJL	6.719620811	0.474897616
CCNK	4.322048726	0.320097464
CCNL1	10.24963615	0.62405168
CCNL2	8.467790396	0.847907256
CCNO	7.597562536	1.310656108
CCNT1	7.036679503	0.555423135
CCNT2	9.314011193	0.487704493
CCP110	9.065010653	0.56120028
CCPG1	8.914400332	0.649039807
CCR1	8.634255302	0.74104938
CCR10	6.391695809	0.441029484
CCR2	6.306598621	0.929878329
CCR3	3.929776832	0.294925251
CCR4	5.238877214	0.283214328
CCR5	7.166085675	0.840984358
CCR6	4.436046238	1.023585443
CCR7	6.35430047	0.88568453
CCR8	4.905609201	0.261267909
CCR9	3.979458204	0.235402705
CCRL2	6.600990844	0.486555974
CCS	10.1172199	0.667024131
CCSER2	9.549367481	0.498667218
CCT2	11.61059375	0.391172759
CCT3	12.41488476	0.447580274
CCT4	11.9822758	0.348609805
CCT5	9.649096903	0.793769891
CCT6A	10.47442535	0.499248513
CCT6B	7.303026558	0.625140808
CCT7	11.79473447	0.36101665
CCT8	11.80087761	0.344240846
CCT8L2	4.711931976	0.309878255
CCZ1	5.133421127	0.207455976
CCZ1B	12.05044672	0.276926363
CD101	4.533901014	0.295142412
CD14	9.30630846	0.854791943
CD151	9.664956903	0.838952663
CD160	4.495539982	0.321204916
CD163	9.075723029	1.015287514
CD164	11.46379167	0.494134442
CD177	6.162942206	0.922539041
CD180	6.608685527	0.435135725
CD19	5.2615968	0.539501258
CD1A	5.480679166	0.973546838
CD1B	4.904953923	0.600324574
CD1C	7.02370431	0.783331943
CD1D	4.983021452	0.5338627
CD1E	6.290188199	0.364833821
CD2	8.187039208	1.007418341
CD200	7.778169863	0.598498469
CD207	5.095395813	0.832586615
CD209	6.505198202	0.496079758
CD22	7.213784856	0.326723026
CD226	3.6146691	0.239256162
CD24	12.43624287	1.486454257
CD244	5.285159829	0.352202145
CD247	7.969297541	0.648810054
CD248	8.723800563	0.569791785
CD27	7.013728917	0.684663574
CD28	5.695835822	0.872123976
CD2AP	9.121401353	0.651474323
CD2BP2	10.27057343	0.446492985
CD300A	8.719933573	0.566710131
CD300C	5.689270336	0.281598427
CD302	9.109934429	0.754224611
CD320	7.868001569	0.569238528
CD33	6.366768636	0.415289502
CD34	7.118347963	0.567954308
CD36	7.902158624	1.540366488
CD37	4.289936983	0.492506637
CD38	7.032203976	0.829905553
CD3D	7.811779189	0.980782908
CD3E	5.947838671	0.305528658
CD3EAP	8.064635889	0.45747044
CD3G	5.725909634	0.75055468
CD4	6.62439278	0.459398923
CD40	8.133293381	0.220465996
CD40LG	6.591562942	0.237877332
CD44	10.61105554	0.739916271
CD46	11.93800335	0.550874547
CD47	11.60582128	0.48629317
CD48	8.348872216	0.867827292
CD5	6.654491084	0.284412073
CD52	7.243474375	1.091522707
CD53	9.651653169	0.686894452
CD55	9.995061967	0.869069307
CD58	8.096446506	0.588469754
CD59	11.58643796	0.491674223
CD5L	4.203808139	0.170118878
CD6	8.581822648	0.459948351
CD63	13.38966856	0.283381854
CD68	6.623724038	0.43220653
CD69	7.33925176	1.082111208
CD7	6.540840838	0.301889248
CD70	5.830226289	0.282359373
CD72	5.801066766	0.513761729
CD74	9.928605262	0.691051055
CD79A	6.606501722	0.518475154
CD79B	6.163646667	0.444205299
CD80	5.981415905	0.351273216
CD81	12.45436539	0.322956426
CD82	7.886721044	0.482167006
CD83	9.156387736	0.621595605
CD84	8.06888484	0.70029111
CD86	7.251081938	0.519382958
CD8A	7.132817715	0.931688568
CD8B	7.153148829	0.663336131
CD9	13.50958067	0.454409189
CD93	9.828637877	0.56337493
CD96	5.20924539	0.623220026
CD99	12.50939421	0.434797747
CDA	4.574896357	0.425603993
CDADC1	5.226085418	0.355786682
CDC123	10.47127294	0.411559289
CDC14A	5.462156821	1.207330841
CDC14B	7.341483506	0.731691463
CDC16	10.74056819	0.431904267
CDC20	7.878926566	0.843270223
CDC23	8.972455107	0.471491594
CDC25A	7.314863003	0.53435903
CDC25B	9.873345283	0.551429705
CDC25C	6.66492439	0.815690841
CDC27	9.710841612	0.385007839
CDC34	9.134953565	0.511967394
CDC37	8.282017059	0.735310559
CDC37L1	7.59869357	0.564926073
CDC40	9.289972295	0.495427904
CDC42	10.2584803	0.445417683
CDC42BPA	9.217946657	0.667968385
CDC42BPB	6.88617004	0.451237435
CDC42EP1	6.845003029	0.315483166
CDC42EP2	7.627204852	0.368737809
CDC42EP3	7.811217266	0.778413972
CDC42EP4	8.518933303	0.506937709
CDC42SE1	10.79838803	0.557701591
CDC45	6.662270519	0.636251653
CDC5L	10.1165615	0.428345494
CDC6	6.059175905	0.706921706
CDC7	7.067068396	0.809429429
CDC73	7.416891669	0.727390904
CDCA3	6.481399073	0.489163442
CDCA4	8.187073036	0.373437371
CDCA8	7.103228314	0.590874205
CDCP1	8.529384381	0.81842622
CDH1	12.01112556	1.027436803
CDH10	3.346077849	0.209892748
CDH11	10.18489972	0.967755155
CDH12	3.216848999	0.181271198
CDH13	5.804900558	0.470346027
CDH15	6.189850221	0.403847674
CDH16	4.93882833	0.291104095
CDH17	4.896417387	0.313094434
CDH18	4.725316779	0.877420407
CDH19	3.337919311	0.479636261
CDH2	7.160035755	0.892080507
CDH20	4.679222455	0.247297638
CDH22	6.816785994	0.295561441
CDH3	8.186622637	0.962298738
CDH4	4.871346546	0.297194465
CDH5	6.946050573	0.60256236
CDH6	6.987802415	0.578410275
CDH7	4.767977881	0.824423475
CDH8	4.776192766	0.224284022
CDH9	3.608946272	0.199569695
CDHR1	5.232721645	0.348190302
CDHR2	6.298755978	0.223022758
CDHR5	5.997121175	0.28198838
CDIP1	6.985781304	0.36227738
CDIPT	12.35568913	0.289295557
CDK1	9.279344311	0.951252286
CDK10	7.983536071	0.648919652
CDK11A	8.08684961	0.436795462
CDK11B	9.55128629	0.388658587
CDK12	7.630388128	0.43609045
CDK13	9.227747548	0.428435044
CDK14	8.589029078	0.776561989
CDK16	8.286749232	0.505054149
CDK17	10.76786154	0.539985625
CDK18	6.262005289	0.48923124
CDK19	9.567634375	0.616596856
CDK2	7.686458871	0.668614892
CDK20	8.120880063	0.322812416
CDK2AP1	12.25558278	0.388978992
CDK2AP2	8.089963663	0.803736532
CDK3	5.697927885	0.282519885
CDK4	10.4829683	0.460834445
CDK5	8.160961038	0.618317787
CDK5R1	6.130376184	0.759150577
CDK5R2	5.197715158	0.345041957
CDK5RAP1	9.409238477	0.325958055
CDK5RAP2	7.523403163	0.289897985
CDK5RAP3	10.52214947	0.598302205
CDK6	5.347856199	0.234384076
CDK7	10.36210687	0.471437147
CDK8	7.901589454	0.577385421
CDK9	7.148010937	0.692430316
CDKAL1	6.191332951	0.473952237
CDKL1	4.140693615	0.238982173
CDKL2	4.875474466	0.324049089
CDKL3	6.363559319	0.432699853
CDKL5	5.37171006	0.294942602
CDKN1A	9.941680865	0.59712752
CDKN1B	10.736453	0.868366037
CDKN1C	8.221161104	0.84679055
CDKN2A	7.297001749	0.449092552
CDKN2A-AS1	5.126637763	0.37137698
CDKN2AIP	6.51908347	0.789683802
CDKN2B	4.893341917	0.382061921
CDKN2C	8.14306703	0.597623156
CDKN2D	5.965233961	0.600686982
CDKN3	7.704236246	0.80093635
CDO1	6.47749714	0.966851938
CDON	5.289370945	0.310630654
CDR1	3.42666735	0.373728073
CDR2	10.04056207	0.593864161
CDR2L	8.993341673	0.418727753
CDRT1	4.985064404	0.244879083
CDS1	9.106902154	0.530246159
CDS2	9.282313536	0.588477538
CDSN	5.741202048	0.587338592
CDT1	5.715200173	0.319891884
CDV3	12.01375814	0.464054874
CDX1	6.606848673	0.28814452
CDX2	5.805731552	0.341845201
CDX4	5.445878813	0.353918049
CDY1	4.251366561	0.300909234
CDYL	9.79477422	0.433551568
CEACAM1	7.626974199	1.215115719
CEACAM21	5.06826079	0.32600624
CEACAM3	6.311434998	0.265769509
CEACAM4	6.405443165	0.204619829
CEACAM5	7.097590645	1.897778614
CEACAM6	9.231567683	1.970941716
CEACAM7	5.591964395	0.707454835
CEACAM8	2.96590014	0.172371661
CEBPA	8.823333198	0.581255997
CEBPA-AS1	7.338300761	0.288795154
CEBPB	11.68908532	0.528920143
CEBPD	10.55164941	0.775639785
CEBPE	6.250479832	0.312556631
CEBPG	7.218725111	0.454926662
CEBPZ	8.635602109	0.591862081
CECR1	9.293280991	0.807455941
CECR5	10.03469497	0.39099064
CEL	5.261410932	0.698878146
CELA1	4.080105656	0.282780419
CELA2B	5.115665032	0.293348705
CELA3A	4.641780461	0.308879507
CELA3B	5.50118194	0.252157142
CELF1	11.2797714	0.309630213
CELF2	9.618838663	0.594235212
CELF3	7.403079665	0.312399419
CELP	5.420769835	0.355410141
CELSR1	10.22222409	0.752640091
CELSR2	9.57704706	0.752752705
CELSR3	7.629768352	1.145167493
CEMIP	7.151482911	1.371881928
CEMP1	5.47328462	0.375574427
CEND1	7.007029863	0.274865217
CENPA	7.356421956	0.992604431
CENPB	6.898117125	0.476563377
CENPBD1P1	8.816264801	0.635698794
CENPC	7.399925998	0.490366471
CENPE	7.120588093	0.886795489
CENPF	8.727418886	0.852914181
CENPI	5.907669604	0.571162108
CENPJ	4.735594236	0.464911665
CENPM	7.941931811	0.658061001
CENPN	7.829549348	0.753493517
CENPO	6.682461293	0.264362566
CENPQ	5.623225477	0.600458698
CENPT	6.437821977	0.655928015
CENPU	7.864053707	0.919381672
CEP104	7.371360439	0.544524795
CEP112	6.24688915	0.475473056
CEP131	7.371207644	0.513921347
CEP135	7.867285521	0.700674242
CEP152	4.861334646	0.592731919
CEP162	6.684002043	0.59731269
CEP164	7.233933553	0.49803849
CEP170	9.398729791	0.571471619
CEP170B	8.69081996	0.443092753
CEP192	8.053511985	0.681212699
CEP250	7.814510352	0.3901284
CEP290	7.28458983	0.805979911
CEP295	3.823181618	0.311909996
CEP350	10.38658028	0.481691992
CEP41	4.506496891	0.227167918
CEP55	7.679491424	0.956463031
CEP57	8.523322586	0.60639817
CEP63	8.080844201	0.467318782
CEP68	8.75199498	0.669965604
CEP70	7.846696153	0.713964047
CEP72	6.851477162	0.425245242
CEP76	7.43377558	0.643609241
CEP83	7.326395615	0.861326685
CEP85	6.631105382	0.291591356
CEP97	5.801556693	0.532706017
CEPT1	10.02831332	0.563615446
CER1	4.831758239	0.257342102
CERK	8.069825148	0.665567316
CERKL	7.526373127	0.761049074
CERS2	11.50285461	0.487962015
CERS4	7.859760783	0.77495242
CERS6	9.24386475	0.945840189
CES1	6.51337634	0.612088286
CES1P1	5.430877233	0.413713784
CES2	8.747447312	0.441966878
CES3	7.494089979	0.465873833
CETN1	5.500346435	0.257842495
[truncated: 11,033 more rows]
