# Supplementary material for: Integration of transcriptomic data in a genome-scale metabolic model to investigate the link between obesity and breast cancer
Source: BMC Bioinformatics. 2019 Apr 18;20(Suppl 4):162. doi: 10.1186/s12859-019-2685-9 (PMC6471692; doi:10.1186/s12859-019-2685-9)
Supplement: Supplementary file 1 — Matlab code and the relative expression input files to simulate the metabolic model by integrating gene expression data. (ZIP 367 kb) [file 12859_2019_2685_MOESM1_ESM.zip › S5-S1/Additional file 1/README.txt]

The files contained in this folder are provided as supplementary material for the paper: “Integration of transcriptomic data in a genome-scale metabolic model to investigate the link between obesity and breast cancer”, Granata et al.

The folder contains the matlab script and the expression data for the two conditions under study
Instructions:

1 - Make sure to download, install, and add to Matlab path the COBRA (https://opencobra.github.io/cobratoolbox/latest/index.html) and RAVEN (http://biomet-toolbox.chalmers.se/index.php?page=downtools-raven) toolboxes. 

2 - Get the Matlab Lee-12 code, see Lee et al., "Improving metabolic flux predictions using absolute gene expression data", and add the scripts geneToReaction.m and dataToFlux.m to the path.
 
3 - Choose among the lean/obese data, specifying the expression data input (lean.txt/obese.txt) and set the uptake fluxes accordingly, for one of the available time points.

4 - Launch with Matlab the main file “EXPR_METNET_start_analysis.m”.
