# Supplementary material for: Integration of transcriptomic data in a genome-scale metabolic model to investigate the link between obesity and breast cancer
Source: BMC Bioinformatics. 2019 Apr 18;20(Suppl 4):162. doi: 10.1186/s12859-019-2685-9 (PMC6471692; doi:10.1186/s12859-019-2685-9)
Supplement: Supplementary file 2 — R scripts and the relative input files to create the reaction-based graphs. (ZIP 368 kb) [file 12859_2019_2685_MOESM2_ESM.zip]

Archive with 15 entries (14 files):
- S5-S2/Additional file 2/
- S5-S2/Additional file 2/curr_met.txt
- S5-S2/Additional file 2/graph_lean_tp4.R
- S5-S2/Additional file 2/graph_lean_tp5.R
- S5-S2/Additional file 2/graph_obese_tp4.R
- S5-S2/Additional file 2/graph_obese_tp5.R
- S5-S2/Additional file 2/lean4_rev_negative.txt
- S5-S2/Additional file 2/lean5_rev_negative.txt
- S5-S2/Additional file 2/obese4_rev_negative.txt
- S5-S2/Additional file 2/obese5_rev_negative.txt
- S5-S2/Additional file 2/README.txt
- S5-S2/Additional file 2/rxn_to_remove_lean4.txt
- S5-S2/Additional file 2/rxn_to_remove_lean5.txt
- S5-S2/Additional file 2/rxn_to_remove_obese4.txt
- S5-S2/Additional file 2/rxn_to_remove_obese5.txt
