# Supplementary material for: Integration of transcriptomic data in a genome-scale metabolic model to investigate the link between obesity and breast cancer
Source: BMC Bioinformatics. 2019 Apr 18;20(Suppl 4):162. doi: 10.1186/s12859-019-2685-9 (PMC6471692; doi:10.1186/s12859-019-2685-9)
Supplement: Supplementary file 2 — R scripts and the relative input files to create the reaction-based graphs. (ZIP 368 kb) [file 12859_2019_2685_MOESM2_ESM.zip › S5-S2/Additional file 2/curr_met.txt]

m2070
m2071
m2072
m2073
m2074
m2075
m2076
m2077
m2161
m2162
m2163
m2164
m2165
m2166
m2167
m2168
m2249
m2250
m2251
m2252
m2253
m2254
m2255
m2256
m2357
m2358
m2359
m2360
m2669
m2670
m2671
m2672
m2673
m2674
m2675
m2682
m2683
m2684
m2685
m2686
m2687
m2688
m2689
m2690
m2691
m2692
m2693
m2694
m2695
m2696
m2738
m2739
m2740
m2741
m3138
m3139
m3140
m3141
m3142
m3143
m3144
m3145
m3146
m3375
m3376
m3377
m3378
m3379
m3380
m3513
m3514
m3515
m3516
m3517
m3518
m3560
m3561
m3562
m3563
m3573
m3574
m3575
m3576
m3577
m3578
m3579
m3580
m3581
m3582
m3583
m3584
m3585
m3586
m3587
m3588
m3589
m3590
m3591
m3592
m3593
m3594
m3595
m4416
m4417
m4418
m4419
m4420
m4421
m4422
m4423
m4424
m4425
m4426
m4427
m4428
m4429
m4430
m4431
m4432
m4433
m4434
m4435
m4436
m4437
m4438
m4439
m4549
m4550
m4551
m4552
m4553
m4554
m4555
m4556
m4557
m4558
m4559
m4560
m4561
m4805
m4806
m4807
m4808
m4809
m4810
m4811
m4812
m4825
m4826
m4827
m4828
m4829
m4830
m5484
m5485
m5486
m5487
m5488
m5489
m5490
m5512
m5513
m5514
m5515
m5516
m5517
m5518
m5546
m5547
m5548
m5549
m5667
m5681
m5721
m5722
m5723
m5801
m5818
m5826
m5829
m5830
m5831
m5910
m5911
m5923
m5924
m5940
m6032
m6034
m6040
