# Supplementary material for: Integration of transcriptomic data in a genome-scale metabolic model to investigate the link between obesity and breast cancer
Source: BMC Bioinformatics. 2019 Apr 18;20(Suppl 4):162. doi: 10.1186/s12859-019-2685-9 (PMC6471692; doi:10.1186/s12859-019-2685-9)
Supplement: Supplementary file 2 — R scripts and the relative input files to create the reaction-based graphs. (ZIP 368 kb) [file 12859_2019_2685_MOESM2_ESM.zip › S5-S2/Additional file 2/graph_obese_tp5.R]

#read SBML file
library(sybilSBML)
ad_mod <- file.path("iAdipocytes1809.xml")
mod <- readSBMLmod(ad_mod, bndCond = FALSE)

#remove reactions with flux=0 & artificial reactions
reacts_to_rm_ob=read.table("rxn_to_remove_obese5.txt",header=FALSE)
reacts_to_rm_ob=as.character(reacts_to_rm_ob$V1)
mod_ob=rmReact(mod, reacts_to_rm_ob, rm_met = TRUE)


#extract stoichiometric matrix and transform it in a mat, add rx names to columns and met names to rows
stoich_matrix_obese=as.matrix(mod_ob@S)
stoich_df_obese=as.data.frame(stoich_matrix_obese)
colnames(stoich_df_obese)=mod_ob@react_id
rownames(stoich_df_obese)=mod_ob@met_id

#Remove_curr_metabolites (ADP,H+,NAP etc.)
library("Hmisc")
curr_met=read.table("curr_met.txt")
remove=curr_met$V1
datawithoutCURR_MET = stoich_df_obese[!row.names(stoich_df_obese)%in%remove,]
datawithoutCURR_MET_nozerorows=datawithoutCURR_MET[rowSums(datawithoutCURR_MET[,] > 0) != 0, ]

#change sign to bidirectional reactions with negative flux
library(stringr)
f1=read.table("obese5_rev_negative.txt",sep="\t",header=FALSE)
index <- colnames(datawithoutCURR_MET_nozerorows)%in%f1$V1
datawithoutCURR_MET_nozerorows[index] <- datawithoutCURR_MET_nozerorows[index]*(-1) 
#write.table(stoich_df_obese,"obese5_stoich_mat_rev_fluxes.txt",sep="\t")

#EXTRACT_EDGE_LIST
#from stoich matrix extract positive rel between rxn and met
indices_ob_pos <- which(t(t(datawithoutCURR_MET_nozerorows) > 0), arr.ind=TRUE)
indices_ob_pos[,"row"] <- rownames(datawithoutCURR_MET_nozerorows)[as.numeric(indices_ob_pos[,"row"])]
indices_ob_pos[,"col"] <- colnames(datawithoutCURR_MET_nozerorows)[as.numeric(indices_ob_pos[,"col"])]
#from stoich matrix extract negative rel between rxn and met
indices_ob_neg <- which(t(t(datawithoutCURR_MET_nozerorows) < 0), arr.ind=TRUE)
indices_ob_neg[,"col"] <- colnames(datawithoutCURR_MET_nozerorows)[as.numeric(indices_ob_neg[,"col"])]
indices_ob_neg[,"row"] <- rownames(datawithoutCURR_MET_nozerorows)[as.numeric(indices_ob_neg[,"row"])]
#merge by reaction name (edge_list)
merge_pos_neg_obese=merge(indices_ob_pos,indices_ob_neg,by.x="row",by.y="row")

write.table(merge_pos_neg_obese,"my_edges_list_rxn_obese5.txt",sep="\t")
