# Supplementary material for: Integration of transcriptomic data in a genome-scale metabolic model to investigate the link between obesity and breast cancer
Source: BMC Bioinformatics. 2019 Apr 18;20(Suppl 4):162. doi: 10.1186/s12859-019-2685-9 (PMC6471692; doi:10.1186/s12859-019-2685-9)
Supplement: Supplementary file 2 — R scripts and the relative input files to create the reaction-based graphs. (ZIP 368 kb) [file 12859_2019_2685_MOESM2_ESM.zip › S5-S2/Additional file 2/lean4_rev_negative.txt]

RXN
HMR_0020
HMR_0188
HMR_0192
HMR_0196
HMR_0209
HMR_0213
HMR_0217
HMR_0226
HMR_0233
HMR_0237
HMR_0249
HMR_0259
HMR_0267
HMR_0271
HMR_0279
HMR_0283
HMR_0293
HMR_0301
HMR_0305
HMR_0309
HMR_0313
HMR_0319
HMR_0323
HMR_0327
HMR_0331
HMR_0337
HMR_0341
HMR_0345
HMR_0349
HMR_0353
HMR_0357
HMR_0361
HMR_0365
HMR_0377
HMR_0397
HMR_0401
HMR_0405
HMR_0409
HMR_0413
HMR_0437
HMR_0453
HMR_0607
HMR_0688
HMR_0730
HMR_0753
HMR_0763
HMR_0989
HMR_1264
HMR_1267
HMR_1285
HMR_1311
HMR_1322
HMR_1324
HMR_1326
HMR_1329
HMR_1373
HMR_1376
HMR_1434
HMR_1448
HMR_1465
HMR_1917
HMR_2017
HMR_2018
HMR_2514
HMR_2569
HMR_2592
HMR_2598
HMR_2601
HMR_2602
HMR_2603
HMR_2608
HMR_2612
HMR_2613
HMR_2621
HMR_2622
HMR_2623
HMR_2624
HMR_2626
HMR_2636
HMR_2638
HMR_2654
HMR_2663
HMR_2688
HMR_2689
HMR_2697
HMR_2711
HMR_2742
HMR_2752
HMR_2755
HMR_2769
HMR_2770
HMR_2791
HMR_2801
HMR_2805
HMR_2806
HMR_2817
HMR_2857
HMR_2866
HMR_2869
HMR_2870
HMR_2880
HMR_2888
HMR_2892
HMR_3007
HMR_3030
HMR_3239
HMR_3272
HMR_3323
HMR_3355
HMR_3622
HMR_3770
HMR_3784
HMR_3797
HMR_3802
HMR_3820
HMR_3827
HMR_3848
HMR_3867
HMR_3869
HMR_3933
HMR_3947
HMR_3967
HMR_3971
HMR_3995
HMR_4006
HMR_4016
HMR_4131
HMR_4141
HMR_4145
HMR_4147
HMR_4152
HMR_4165
HMR_4243
HMR_4257
HMR_4274
HMR_4306
HMR_4331
HMR_4332
HMR_4352
HMR_4365
HMR_4373
HMR_4375
HMR_4381
HMR_4388
HMR_4408
HMR_4436
HMR_4444
HMR_4448
HMR_4456
HMR_4458
HMR_4460
HMR_4477
HMR_4480
HMR_4512
HMR_4523
HMR_4532
HMR_4543
HMR_4544
HMR_4567
HMR_4570
HMR_4588
HMR_4635
HMR_4655
HMR_4657
HMR_4668
HMR_4670
HMR_4688
HMR_4742
HMR_4843
HMR_4844
HMR_4852
HMR_4854
HMR_4863
HMR_4865
HMR_4868
HMR_4873
HMR_4877
HMR_4878
HMR_4880
HMR_4896
HMR_4914
HMR_4915
HMR_4922
HMR_4972
HMR_4999
HMR_5004
HMR_5029
HMR_5042
HMR_5045
HMR_5046
HMR_5070
HMR_5080
HMR_5089
HMR_5092
HMR_5342
HMR_5344
HMR_5354
HMR_5411
HMR_5422
HMR_5423
HMR_5424
HMR_5426
HMR_5441
HMR_5458
HMR_5459
HMR_5460
HMR_5461
HMR_5462
HMR_5463
HMR_5464
HMR_5465
HMR_5466
HMR_5468
HMR_5470
HMR_5473
HMR_5474
HMR_5475
HMR_5476
HMR_5477
HMR_5478
HMR_5485
HMR_5487
HMR_5488
HMR_5489
HMR_5490
HMR_5491
HMR_5492
HMR_5494
HMR_5495
HMR_5497
HMR_5500
HMR_5501
HMR_5502
HMR_5503
HMR_5504
HMR_5505
HMR_5508
HMR_5509
HMR_5512
HMR_5513
HMR_5514
HMR_5515
HMR_5516
HMR_5517
HMR_5518
HMR_5519
HMR_5520
HMR_5522
HMR_5523
HMR_5524
HMR_5525
HMR_5529
HMR_5530
HMR_5533
HMR_5534
HMR_5535
HMR_5536
HMR_5537
HMR_5538
HMR_5539
HMR_5546
HMR_5552
HMR_5557
HMR_5558
HMR_5559
HMR_5561
HMR_5562
HMR_5564
HMR_5568
HMR_5577
HMR_5578
HMR_5582
HMR_5585
HMR_5586
HMR_6000
HMR_6001
HMR_6002
HMR_6003
HMR_6004
HMR_6006
HMR_6007
HMR_6008
HMR_6011
HMR_6014
HMR_6015
HMR_6020
HMR_6021
HMR_6023
HMR_6024
HMR_6026
HMR_6028
HMR_6029
HMR_6030
HMR_6031
HMR_6033
HMR_6034
HMR_6036
HMR_6037
HMR_6038
HMR_6040
HMR_6042
HMR_6044
HMR_6049
HMR_6050
HMR_6054
HMR_6219
HMR_6220
HMR_6221
HMR_6222
HMR_6227
HMR_6228
HMR_6229
HMR_6231
HMR_6233
HMR_6236
HMR_6238
HMR_6239
HMR_6251
HMR_6254
HMR_6255
HMR_6262
HMR_6263
HMR_6264
HMR_6272
HMR_6273
HMR_6276
HMR_6298
HMR_6330
HMR_6388
HMR_6409
HMR_6522
HMR_6607
HMR_6614
HMR_6627
HMR_6638
HMR_6661
HMR_6662
HMR_6675
HMR_6676
HMR_7431
HMR_7432
HMR_7591
HMR_7596
HMR_7643
HMR_7745
HMR_7749
HMR_7800
HMR_7801
HMR_7804
HMR_7808
HMR_7814
HMR_7818
HMR_7820
HMR_7824
HMR_7855
HMR_7856
HMR_7863
HMR_7864
HMR_7869
HMR_7870
HMR_7871
HMR_7872
HMR_7881
HMR_7888
HMR_7891
HMR_7892
HMR_8437
HMR_8448
HMR_8449
HMR_8450
HMR_8451
HMR_8455
HMR_8456
HMR_8458
HMR_8462
HMR_8467
HMR_8472
HMR_8530
HMR_8662
HMR_8663
HMR_8734
HMR_8741
HMR_8743
