# Supplementary material for: Integration of transcriptomic data in a genome-scale metabolic model to investigate the link between obesity and breast cancer
Source: BMC Bioinformatics. 2019 Apr 18;20(Suppl 4):162. doi: 10.1186/s12859-019-2685-9 (PMC6471692; doi:10.1186/s12859-019-2685-9)
Supplement: Supplementary file 2 — R scripts and the relative input files to create the reaction-based graphs. (ZIP 368 kb) [file 12859_2019_2685_MOESM2_ESM.zip › S5-S2/Additional file 2/README.txt]

The files contained in this folder are provided as supplementary material for the paper: “Integration of transcriptomic data in a genome-scale metabolic model to investigate the link between obesity and breast cancer”, Granata et al.

The four R files are used to extract the reaction-based graphs obtained for the four specific models (lean/obese, time point=4/5). 
The folder also contains the SBML Adipocyte model, and the input files needed.
Run the R scripts, and then import the data in Cytoscape to see the results.
