# Supplementary material for: Integration of transcriptomic data in a genome-scale metabolic model to investigate the link between obesity and breast cancer
Source: BMC Bioinformatics. 2019 Apr 18;20(Suppl 4):162. doi: 10.1186/s12859-019-2685-9 (PMC6471692; doi:10.1186/s12859-019-2685-9)
Supplement: Supplementary file 2 — R scripts and the relative input files to create the reaction-based graphs. (ZIP 368 kb) [file 12859_2019_2685_MOESM2_ESM.zip › S5-S2/Additional file 2/rxn_to_remove_lean4.txt]

RXN
HMR_0001
HMR_0006
HMR_0013
HMR_0014
HMR_0015
HMR_0018
HMR_0019
HMR_0021
HMR_0022
HMR_0023
HMR_0024
HMR_0026
HMR_0027
HMR_0028
HMR_0029
HMR_0154
HMR_0156
HMR_0158
HMR_0159
HMR_0160
HMR_0161
HMR_0162
HMR_0163
HMR_0187
HMR_0189
HMR_0191
HMR_0193
HMR_0194
HMR_0197
HMR_0198
HMR_0199
HMR_0201
HMR_0203
HMR_0206
HMR_0208
HMR_0210
HMR_0211
HMR_0212
HMR_0214
HMR_0216
HMR_0223
HMR_0224
HMR_0230
HMR_0231
HMR_0232
HMR_0234
HMR_0236
HMR_0238
HMR_0239
HMR_0240
HMR_0242
HMR_0243
HMR_0244
HMR_0245
HMR_0246
HMR_0250
HMR_0253
HMR_0254
HMR_0255
HMR_0256
HMR_0258
HMR_0260
HMR_0264
HMR_0265
HMR_0266
HMR_0268
HMR_0269
HMR_0270
HMR_0272
HMR_0273
HMR_0274
HMR_0276
HMR_0277
HMR_0278
HMR_0280
HMR_0281
HMR_0282
HMR_0284
HMR_0288
HMR_0290
HMR_0291
HMR_0292
HMR_0294
HMR_0296
HMR_0298
HMR_0300
HMR_0302
HMR_0303
HMR_0304
HMR_0306
HMR_0307
HMR_0308
HMR_0310
HMR_0311
HMR_0312
HMR_0314
HMR_0317
HMR_0318
HMR_0320
HMR_0321
HMR_0322
HMR_0324
HMR_0325
HMR_0326
HMR_0328
HMR_0329
HMR_0330
HMR_0332
HMR_0335
HMR_0336
HMR_0338
HMR_0339
HMR_0340
HMR_0342
HMR_0343
HMR_0344
HMR_0346
HMR_0347
HMR_0350
HMR_0351
HMR_0352
HMR_0354
HMR_0355
HMR_0356
HMR_0358
HMR_0362
HMR_0363
HMR_0364
HMR_0366
HMR_0368
HMR_0370
HMR_0371
HMR_0372
HMR_0374
HMR_0375
HMR_0378
HMR_0379
HMR_0380
HMR_0382
HMR_0383
HMR_0384
HMR_0386
HMR_0387
HMR_0388
HMR_0390
HMR_0391
HMR_0392
HMR_0394
HMR_0395
HMR_0398
HMR_0399
HMR_0400
HMR_0402
HMR_0406
HMR_0407
HMR_0408
HMR_0410
HMR_0411
HMR_0412
HMR_0414
HMR_0416
HMR_0418
HMR_0419
HMR_0420
HMR_0422
HMR_0423
HMR_0424
HMR_0426
HMR_0427
HMR_0428
HMR_0430
HMR_0432
HMR_0434
HMR_0435
HMR_0436
HMR_0438
HMR_0439
HMR_0440
HMR_0444
HMR_0446
HMR_0448
HMR_0449
HMR_0450
HMR_0456
HMR_0457
HMR_0458
HMR_0459
HMR_0460
HMR_0461
HMR_0462
HMR_0463
HMR_0464
HMR_0466
HMR_0467
HMR_0469
HMR_0476
HMR_0478
HMR_0479
HMR_0481
HMR_0482
HMR_0484
HMR_0486
HMR_0487
HMR_0489
HMR_0490
HMR_0491
HMR_0492
HMR_0494
HMR_0496
HMR_0497
HMR_0498
HMR_0500
HMR_0503
HMR_0504
HMR_0505
HMR_0506
HMR_0507
HMR_0508
HMR_0509
HMR_0510
HMR_0511
HMR_0512
HMR_0513
HMR_0514
HMR_0515
HMR_0516
HMR_0517
HMR_0518
HMR_0519
HMR_0520
HMR_0521
HMR_0527
HMR_0528
HMR_0530
HMR_0531
HMR_0532
HMR_0533
HMR_0538
HMR_0539
HMR_0540
HMR_0542
HMR_0543
HMR_0544
HMR_0545
HMR_0549
HMR_0550
HMR_0552
HMR_0555
HMR_0557
HMR_0558
HMR_0560
HMR_0578
HMR_0579
HMR_0580
HMR_0581
HMR_0582
HMR_0584
HMR_0586
HMR_0587
HMR_0590
HMR_0591
HMR_0593
HMR_0598
HMR_0599
HMR_0600
HMR_0601
HMR_0604
HMR_0614
HMR_0615
HMR_0616
HMR_0629
HMR_0633
HMR_0634
HMR_0635
HMR_0640
HMR_0641
HMR_0642
HMR_0644
HMR_0645
HMR_0646
HMR_0647
HMR_0649
HMR_0652
HMR_0660
HMR_0663
HMR_0664
HMR_0665
HMR_0667
HMR_0668
HMR_0669
HMR_0670
HMR_0671
HMR_0672
HMR_0673
HMR_0674
HMR_0675
HMR_0676
HMR_0677
HMR_0678
HMR_0679
HMR_0680
HMR_0681
HMR_0682
HMR_0683
HMR_0684
HMR_0686
HMR_0687
HMR_0690
HMR_0691
HMR_0705
HMR_0706
HMR_0707
HMR_0708
HMR_0709
HMR_0710
HMR_0712
HMR_0713
HMR_0715
HMR_0716
HMR_0717
HMR_0718
HMR_0719
HMR_0731
HMR_0732
HMR_0734
HMR_0735
HMR_0744
HMR_0746
HMR_0748
HMR_0750
HMR_0754
HMR_0758
HMR_0760
HMR_0761
HMR_0762
HMR_0765
HMR_0766
HMR_0767
HMR_0768
HMR_0769
HMR_0770
HMR_0773
HMR_0775
HMR_0779
HMR_0781
HMR_0782
HMR_0783
HMR_0786
HMR_0787
HMR_0790
HMR_0791
HMR_0792
HMR_0793
HMR_0794
HMR_0795
HMR_0796
HMR_0797
HMR_0798
HMR_0801
HMR_0802
HMR_0804
HMR_0805
HMR_0806
HMR_0807
HMR_0808
HMR_0809
HMR_0810
HMR_0811
HMR_0812
HMR_0813
HMR_0814
HMR_0815
HMR_0816
HMR_0817
HMR_0819
HMR_0820
HMR_0821
HMR_0822
HMR_0823
HMR_0824
HMR_0825
HMR_0826
HMR_0827
HMR_0828
HMR_0829
HMR_0830
HMR_0831
HMR_0832
HMR_0835
HMR_0836
HMR_0837
HMR_0838
HMR_0839
HMR_0841
HMR_0842
HMR_0843
HMR_0844
HMR_0845
HMR_0846
HMR_0847
HMR_0849
HMR_0850
HMR_0851
HMR_0852
HMR_0853
HMR_0854
HMR_0855
HMR_0856
HMR_0857
HMR_0859
HMR_0860
HMR_0861
HMR_0864
HMR_0865
HMR_0866
HMR_0867
HMR_0868
HMR_0875
HMR_0876
HMR_0877
HMR_0878
HMR_0879
HMR_0880
HMR_0881
HMR_0882
HMR_0883
HMR_0884
HMR_0885
HMR_0886
HMR_0887
HMR_0888
HMR_0889
HMR_0890
HMR_0891
HMR_0892
HMR_0893
HMR_0894
HMR_0895
HMR_0896
HMR_0897
HMR_0898
HMR_0899
HMR_0900
HMR_0901
HMR_0902
HMR_0903
HMR_0904
HMR_0905
HMR_0906
HMR_0907
HMR_0908
HMR_0909
HMR_0910
HMR_0911
HMR_0912
HMR_0913
HMR_0914
HMR_0915
HMR_0917
HMR_0918
HMR_0919
HMR_0920
HMR_0921
HMR_0924
HMR_0925
HMR_0926
HMR_0928
HMR_0929
HMR_0931
HMR_0932
HMR_0933
HMR_0934
HMR_0935
HMR_0936
HMR_0937
HMR_0938
HMR_0939
HMR_0940
HMR_0941
HMR_0942
HMR_0943
HMR_0944
HMR_0945
HMR_0946
HMR_0947
HMR_0948
HMR_0949
HMR_0950
HMR_0951
HMR_0952
HMR_0953
HMR_0954
HMR_0955
HMR_0956
HMR_0957
HMR_0958
HMR_0959
HMR_0960
HMR_0961
HMR_0962
HMR_0963
HMR_0964
HMR_0966
HMR_0967
HMR_0969
HMR_0971
HMR_0973
HMR_0976
HMR_0979
HMR_0980
HMR_0981
HMR_0983
HMR_0984
HMR_0985
HMR_0986
HMR_0987
HMR_0988
HMR_0991
HMR_0992
HMR_0993
HMR_0994
HMR_0995
HMR_0996
HMR_0997
HMR_0998
HMR_0999
HMR_1000
HMR_1002
HMR_1003
HMR_1004
HMR_1006
HMR_1007
HMR_1008
HMR_1010
HMR_1011
HMR_1013
HMR_1014
HMR_1015
HMR_1016
HMR_1017
HMR_1018
HMR_1020
HMR_1021
HMR_1022
HMR_1023
HMR_1025
HMR_1026
HMR_1027
HMR_1028
HMR_1029
HMR_1030
HMR_1033
HMR_1034
HMR_1035
HMR_1037
HMR_1039
HMR_1040
HMR_1041
HMR_1042
HMR_1043
HMR_1045
HMR_1048
HMR_1049
HMR_1050
HMR_1053
HMR_1054
HMR_1055
HMR_1057
HMR_1058
HMR_1059
HMR_1061
HMR_1062
HMR_1063
HMR_1064
HMR_1065
HMR_1066
HMR_1067
HMR_1068
HMR_1069
HMR_1070
HMR_1071
HMR_1072
HMR_1073
HMR_1074
HMR_1075
HMR_1077
HMR_1079
HMR_1080
HMR_1081
HMR_1082
HMR_1084
HMR_1085
HMR_1086
HMR_1087
HMR_1088
HMR_1089
HMR_1090
HMR_1091
HMR_1092
HMR_1093
HMR_1094
HMR_1095
HMR_1096
HMR_1097
HMR_1098
HMR_1099
HMR_1100
HMR_1101
HMR_1102
HMR_1103
HMR_1104
HMR_1105
HMR_1106
HMR_1107
HMR_1108
HMR_1109
HMR_1110
HMR_1111
HMR_1112
HMR_1113
HMR_1114
HMR_1115
HMR_1116
HMR_1117
HMR_1119
HMR_1120
HMR_1121
HMR_1122
HMR_1123
HMR_1124
HMR_1125
HMR_1126
HMR_1127
HMR_1128
HMR_1129
HMR_1130
HMR_1131
HMR_1132
HMR_1133
HMR_1134
HMR_1135
HMR_1136
HMR_1137
HMR_1138
HMR_1139
HMR_1140
HMR_1142
HMR_1143
HMR_1144
HMR_1145
HMR_1146
HMR_1147
HMR_1148
HMR_1149
HMR_1150
HMR_1151
HMR_1152
HMR_1153
HMR_1154
HMR_1155
HMR_1156
HMR_1157
HMR_1158
HMR_1159
HMR_1160
HMR_1161
HMR_1162
HMR_1163
HMR_1164
HMR_1165
HMR_1166
HMR_1167
HMR_1168
HMR_1170
HMR_1171
HMR_1172
HMR_1173
HMR_1174
HMR_1175
HMR_1176
HMR_1177
HMR_1178
HMR_1179
HMR_1180
HMR_1181
HMR_1182
HMR_1183
HMR_1184
HMR_1185
HMR_1186
HMR_1187
HMR_1188
HMR_1189
HMR_1190
HMR_1191
HMR_1192
HMR_1193
HMR_1194
HMR_1195
HMR_1196
HMR_1197
HMR_1198
HMR_1199
HMR_1200
HMR_1201
HMR_1202
HMR_1203
HMR_1204
HMR_1205
HMR_1206
HMR_1207
HMR_1208
HMR_1209
HMR_1210
HMR_1211
HMR_1212
HMR_1213
HMR_1214
HMR_1215
HMR_1216
HMR_1217
HMR_1218
HMR_1219
HMR_1220
HMR_1221
HMR_1222
HMR_1223
HMR_1224
HMR_1225
HMR_1226
HMR_1227
HMR_1228
HMR_1229
HMR_1230
HMR_1233
HMR_1234
HMR_1235
HMR_1236
HMR_1237
HMR_1238
HMR_1239
HMR_1240
HMR_1241
HMR_1242
HMR_1243
HMR_1244
HMR_1245
HMR_1246
HMR_1247
HMR_1248
HMR_1249
HMR_1250
HMR_1251
HMR_1252
HMR_1253
HMR_1254
HMR_1255
HMR_1256
HMR_1257
HMR_1258
HMR_1259
HMR_1260
HMR_1261
HMR_1262
HMR_1265
HMR_1266
HMR_1268
HMR_1269
HMR_1270
HMR_1271
HMR_1272
HMR_1273
HMR_1274
HMR_1275
HMR_1276
HMR_1277
HMR_1278
HMR_1279
HMR_1282
HMR_1283
HMR_1286
HMR_1287
HMR_1288
HMR_1289
HMR_1290
HMR_1291
HMR_1292
HMR_1293
HMR_1294
HMR_1295
HMR_1296
HMR_1297
HMR_1298
HMR_1299
HMR_1300
HMR_1301
HMR_1302
HMR_1303
HMR_1304
HMR_1305
HMR_1306
HMR_1307
HMR_1313
HMR_1315
HMR_1316
HMR_1317
HMR_1328
HMR_1332
HMR_1333
HMR_1334
HMR_1335
HMR_1336
HMR_1337
HMR_1338
HMR_1339
HMR_1341
HMR_1342
HMR_1343
HMR_1344
HMR_1345
HMR_1346
HMR_1347
HMR_1350
HMR_1352
HMR_1355
HMR_1356
HMR_1357
HMR_1358
HMR_1359
HMR_1360
HMR_1361
HMR_1362
HMR_1363
HMR_1364
HMR_1365
HMR_1366
HMR_1367
HMR_1370
HMR_1374
HMR_1379
HMR_1382
HMR_1383
HMR_1384
HMR_1387
HMR_1390
HMR_1391
HMR_1392
HMR_1393
HMR_1394
HMR_1395
HMR_1398
HMR_1401
HMR_1402
HMR_1403
HMR_1404
HMR_1405
HMR_1406
HMR_1407
HMR_1408
HMR_1409
HMR_1410
HMR_1411
HMR_1412
HMR_1413
HMR_1414
HMR_1415
HMR_1416
HMR_1417
HMR_1418
HMR_1419
HMR_1420
HMR_1421
HMR_1422
HMR_1423
HMR_1424
HMR_1425
HMR_1426
HMR_1427
HMR_1428
HMR_1429
HMR_1430
HMR_1431
HMR_1432
HMR_1433
HMR_1436
HMR_1443
HMR_1496
HMR_1516
HMR_1519
HMR_1526
HMR_1531
HMR_1532
HMR_1557
HMR_1568
HMR_1570
HMR_1572
HMR_1573
HMR_1576
HMR_1577
HMR_1581
HMR_1895
HMR_1896
HMR_1897
HMR_1910
HMR_1911
HMR_1913
HMR_1914
HMR_1916
HMR_1919
HMR_1920
HMR_1924
HMR_1925
HMR_1926
HMR_1927
HMR_1928
HMR_1929
HMR_1930
HMR_1931
HMR_1932
HMR_1933
HMR_1934
HMR_1935
HMR_1936
HMR_1937
HMR_1940
HMR_1941
HMR_1942
HMR_1943
HMR_1944
HMR_1945
HMR_1948
HMR_1949
HMR_1950
HMR_1951
HMR_1952
HMR_1953
HMR_1958
HMR_1959
HMR_1960
HMR_1962
HMR_1963
HMR_1967
HMR_1968
HMR_1969
HMR_1970
HMR_1971
HMR_1973
HMR_1974
HMR_1976
HMR_1977
HMR_1979
HMR_1980
HMR_1981
HMR_1982
HMR_1983
HMR_1984
HMR_1985
HMR_1987
HMR_1988
HMR_1989
HMR_1990
HMR_1991
HMR_1992
HMR_1993
HMR_1994
HMR_1995
HMR_1996
HMR_1997
HMR_1998
HMR_1999
HMR_2000
HMR_2001
HMR_2002
HMR_2003
HMR_2007
HMR_2008
HMR_2009
HMR_2010
HMR_2011
HMR_2012
HMR_2013
HMR_2014
HMR_2015
HMR_2020
HMR_2022
HMR_2024
HMR_2025
HMR_2029
HMR_2030
HMR_2031
HMR_2032
HMR_2033
HMR_2034
HMR_2036
HMR_2037
HMR_2038
HMR_2039
HMR_2040
HMR_2041
HMR_2042
HMR_2043
HMR_2044
HMR_2045
HMR_2046
HMR_2047
HMR_2048
HMR_2049
HMR_2050
HMR_2051
HMR_2052
HMR_2053
HMR_2054
HMR_2055
HMR_2056
HMR_2057
HMR_2058
HMR_2059
HMR_2060
HMR_2061
HMR_2062
HMR_2063
HMR_2064
HMR_2065
HMR_2066
HMR_2067
HMR_2068
HMR_2069
HMR_2070
HMR_2071
HMR_2072
HMR_2073
HMR_2074
HMR_2075
HMR_2076
HMR_2077
HMR_2078
HMR_2079
HMR_2080
HMR_2081
HMR_2082
HMR_2083
HMR_2084
HMR_2085
HMR_2086
HMR_2087
HMR_2088
HMR_2089
HMR_2090
HMR_2091
HMR_2092
HMR_2093
HMR_2094
HMR_2095
HMR_2096
HMR_2097
HMR_2098
HMR_2099
HMR_2100
HMR_2101
HMR_2102
HMR_2103
HMR_2104
HMR_2105
HMR_2106
HMR_2107
HMR_2108
HMR_2109
HMR_2110
HMR_2111
HMR_2112
HMR_2113
HMR_2114
HMR_2115
HMR_2116
HMR_2117
HMR_2118
HMR_2127
HMR_2128
HMR_2129
HMR_2130
HMR_2131
HMR_2132
HMR_2133
HMR_2134
HMR_2135
HMR_2136
HMR_2137
HMR_2138
HMR_2139
HMR_2140
HMR_2141
HMR_2142
HMR_2143
HMR_2144
HMR_2145
HMR_2172
HMR_2177
HMR_2190
HMR_2191
HMR_2193
HMR_2194
HMR_2215
HMR_2217
HMR_2218
HMR_2219
HMR_2248
HMR_2253
HMR_2259
HMR_2260
HMR_2261
HMR_2262
HMR_2263
HMR_2264
HMR_2265
HMR_2266
HMR_2267
HMR_2268
HMR_2269
HMR_2270
HMR_2281
HMR_2282
HMR_2286
HMR_2288
HMR_2292
HMR_2294
HMR_2295
HMR_2332
HMR_2334
HMR_2336
HMR_2338
HMR_2342
HMR_2343
HMR_2344
HMR_2345
HMR_2347
HMR_2348
HMR_2349
HMR_2350
HMR_2353
HMR_2354
HMR_2355
HMR_2356
HMR_2359
HMR_2361
HMR_2362
HMR_2363
HMR_2364
HMR_2395
HMR_2397
HMR_2399
HMR_2401
HMR_2403
HMR_2407
HMR_2408
HMR_2409
HMR_2410
HMR_2411
HMR_2412
HMR_2415
HMR_2417
HMR_2419
HMR_2421
HMR_2423
HMR_2426
HMR_2428
HMR_2430
HMR_2433
HMR_2434
HMR_2435
HMR_2436
HMR_2437
HMR_2438
HMR_2439
HMR_2440
HMR_2441
HMR_2442
HMR_2443
HMR_2444
HMR_2445
HMR_2446
HMR_2447
HMR_2448
HMR_2449
HMR_2450
HMR_2451
HMR_2452
HMR_2453
HMR_2454
HMR_2455
HMR_2456
HMR_2457
HMR_2458
HMR_2459
HMR_2460
HMR_2461
HMR_2462
HMR_2463
HMR_2464
HMR_2465
HMR_2466
HMR_2467
HMR_2468
HMR_2469
HMR_2470
HMR_2495
HMR_2515
HMR_2516
HMR_2518
HMR_2520
HMR_2522
HMR_2524
HMR_2526
HMR_2528
HMR_2530
HMR_2533
HMR_2535
HMR_2537
HMR_2540
HMR_2541
HMR_2542
HMR_2543
HMR_2544
HMR_2545
HMR_2546
HMR_2547
HMR_2548
HMR_2549
HMR_2550
HMR_2551
HMR_2552
HMR_2553
HMR_2554
HMR_2555
HMR_2556
HMR_2557
HMR_2558
HMR_2559
HMR_2560
HMR_2561
HMR_2562
HMR_2563
HMR_2564
HMR_2565
HMR_2566
HMR_2567
HMR_2568
HMR_2570
HMR_2571
HMR_2572
HMR_2573
HMR_2574
HMR_2575
HMR_2576
HMR_2577
HMR_2578
HMR_2579
HMR_2580
HMR_2581
HMR_2582
HMR_2583
HMR_2584
HMR_2585
HMR_2586
HMR_2587
HMR_2588
HMR_2590
HMR_2605
HMR_2606
HMR_2607
HMR_2609
HMR_2610
HMR_2614
HMR_2616
HMR_2618
HMR_2629
HMR_2630
HMR_2634
HMR_2635
HMR_2642
HMR_2644
HMR_2646
HMR_2648
HMR_2649
HMR_2650
HMR_2651
HMR_2652
HMR_2653
HMR_2655
HMR_2656
HMR_2657
HMR_2658
HMR_2659
HMR_2660
HMR_2661
HMR_2662
HMR_2664
HMR_2665
HMR_2666
HMR_2667
HMR_2668
HMR_2669
HMR_2670
HMR_2671
HMR_2672
HMR_2673
HMR_2674
HMR_2675
HMR_2676
HMR_2677
HMR_2678
HMR_2679
HMR_2680
HMR_2681
HMR_2682
HMR_2683
HMR_2684
HMR_2685
HMR_2686
HMR_2690
HMR_2691
HMR_2692
HMR_2699
HMR_2700
HMR_2701
HMR_2702
HMR_2703
HMR_2704
HMR_2705
HMR_2706
HMR_2707
HMR_2709
HMR_2710
HMR_2712
HMR_2713
HMR_2714
HMR_2715
HMR_2716
HMR_2717
HMR_2718
HMR_2719
HMR_2722
HMR_2724
HMR_2726
HMR_2727
HMR_2729
HMR_2731
HMR_2732
HMR_2733
HMR_2734
HMR_2735
HMR_2736
HMR_2737
HMR_2738
HMR_2739
HMR_2740
HMR_2741
HMR_2744
HMR_2745
HMR_2746
HMR_2748
HMR_2750
HMR_2753
HMR_2754
HMR_2757
HMR_2758
HMR_2759
HMR_2760
HMR_2761
HMR_2762
HMR_2764
HMR_2766
HMR_2771
HMR_2772
HMR_2773
HMR_2774
HMR_2775
HMR_2776
HMR_2777
HMR_2778
HMR_2780
HMR_2783
HMR_2785
HMR_2787
HMR_2788
HMR_2789
HMR_2790
HMR_2793
HMR_2794
HMR_2795
HMR_2796
HMR_2797
HMR_2798
HMR_2799
HMR_2800
HMR_2807
HMR_2809
HMR_2811
HMR_2812
HMR_2813
HMR_2814
HMR_2815
HMR_2816
HMR_2821
HMR_2822
HMR_2823
HMR_2824
HMR_2829
HMR_2830
HMR_2831
HMR_2832
HMR_2833
HMR_2834
HMR_2835
HMR_2836
HMR_2837
HMR_2838
HMR_2839
HMR_2840
HMR_2841
HMR_2842
HMR_2843
HMR_2844
HMR_2845
HMR_2846
HMR_2847
HMR_2848
HMR_2849
HMR_2850
HMR_2851
HMR_2852
HMR_2853
HMR_2854
HMR_2855
HMR_2856
HMR_2861
HMR_2862
HMR_2863
HMR_2864
HMR_2867
HMR_2868
HMR_2871
HMR_2872
HMR_2873
HMR_2874
HMR_2875
HMR_2876
HMR_2877
HMR_2878
HMR_2879
HMR_2884
HMR_2886
HMR_2896
HMR_2897
HMR_2898
HMR_2899
HMR_2900
HMR_2901
HMR_2902
HMR_2903
HMR_2904
HMR_2905
HMR_2906
HMR_2907
HMR_2908
HMR_2909
HMR_2910
HMR_2911
HMR_2912
HMR_2913
HMR_2914
HMR_2915
HMR_2916
HMR_2917
HMR_2918
HMR_2919
HMR_2920
HMR_2921
HMR_2922
HMR_2923
HMR_2924
HMR_2925
HMR_2926
HMR_2927
HMR_2928
HMR_2929
HMR_2930
HMR_2931
HMR_2932
HMR_2942
HMR_2943
HMR_2944
HMR_2945
HMR_2946
HMR_2947
HMR_2948
HMR_2949
HMR_2951
HMR_2952
HMR_2954
HMR_2955
HMR_2956
HMR_2957
HMR_2959
HMR_2961
HMR_2962
HMR_2963
HMR_2964
HMR_2965
HMR_2966
HMR_2967
HMR_2968
HMR_2969
HMR_2970
HMR_2971
HMR_2972
HMR_2973
HMR_2974
HMR_2975
HMR_2976
HMR_2977
HMR_2978
HMR_2979
HMR_2980
HMR_2981
HMR_2982
HMR_2983
HMR_2985
HMR_2986
HMR_2987
HMR_2988
HMR_2989
HMR_2990
HMR_2991
HMR_2992
HMR_2994
HMR_2996
HMR_2998
HMR_2999
HMR_3000
HMR_3001
HMR_3002
HMR_3003
HMR_3008
HMR_3009
HMR_3014
HMR_3015
HMR_3017
HMR_3018
HMR_3021
HMR_3022
HMR_3023
HMR_3024
HMR_3025
HMR_3026
HMR_3027
HMR_3028
HMR_3032
HMR_3033
HMR_3034
HMR_3035
HMR_3037
HMR_3053
HMR_3054
HMR_3055
HMR_3056
HMR_3057
HMR_3058
HMR_3059
HMR_3060
HMR_3107
HMR_3108
HMR_3109
HMR_3110
HMR_3111
HMR_3112
HMR_3113
HMR_3114
HMR_3115
HMR_3116
HMR_3117
HMR_3118
HMR_3121
HMR_3122
HMR_3123
HMR_3125
HMR_3128
HMR_3129
HMR_3130
HMR_3132
HMR_3170
HMR_3171
HMR_3172
HMR_3173
HMR_3174
HMR_3175
HMR_3176
HMR_3177
HMR_3178
HMR_3179
HMR_3180
HMR_3181
HMR_3206
HMR_3208
HMR_3211
HMR_3212
HMR_3213
HMR_3215
HMR_3218
HMR_3219
HMR_3220
HMR_3221
HMR_3222
HMR_3223
HMR_3224
HMR_3225
HMR_3226
HMR_3227
HMR_3228
HMR_3229
HMR_3230
HMR_3231
HMR_3232
HMR_3233
HMR_3240
HMR_3241
HMR_3242
HMR_3243
HMR_3244
HMR_3245
HMR_3246
HMR_3247
HMR_3275
HMR_3277
HMR_3278
HMR_3279
HMR_3280
HMR_3281
HMR_3282
HMR_3283
HMR_3284
HMR_3285
HMR_3286
HMR_3287
HMR_3288
HMR_3290
HMR_3292
HMR_3293
HMR_3294
HMR_3296
HMR_3298
HMR_3326
HMR_3327
HMR_3328
HMR_3329
HMR_3356
HMR_3357
HMR_3358
HMR_3359
HMR_3360
HMR_3361
HMR_3362
HMR_3363
HMR_3364
HMR_3365
HMR_3367
HMR_3368
HMR_3369
HMR_3370
HMR_3372
HMR_3373
HMR_3375
HMR_3396
HMR_3397
HMR_3406
HMR_3407
HMR_3408
HMR_3409
HMR_3413
HMR_3416
HMR_3421
HMR_3422
HMR_3424
HMR_3425
HMR_3426
HMR_3427
HMR_3428
HMR_3429
HMR_3430
HMR_3431
HMR_3432
HMR_3433
HMR_3444
HMR_3445
HMR_3446
HMR_3447
HMR_3448
HMR_3449
HMR_3450
HMR_3451
HMR_3452
HMR_3453
HMR_3454
HMR_3455
HMR_3456
HMR_3457
HMR_3458
HMR_3459
HMR_3460
HMR_3461
HMR_3462
HMR_3463
HMR_3464
HMR_3465
HMR_3466
HMR_3467
HMR_3468
HMR_3469
HMR_3470
HMR_3471
HMR_3472
HMR_3473
HMR_3475
HMR_3476
HMR_3477
HMR_3478
HMR_3480
HMR_3481
HMR_3484
HMR_3486
HMR_3488
HMR_3489
HMR_3491
HMR_3493
HMR_3498
HMR_3501
HMR_3503
HMR_3505
HMR_3506
HMR_3508
HMR_3509
HMR_3510
HMR_3511
HMR_3512
HMR_3513
HMR_3514
HMR_3515
HMR_3517
HMR_3519
HMR_3520
HMR_3521
HMR_3522
HMR_3523
HMR_3524
HMR_3525
HMR_3526
HMR_3527
HMR_3528
HMR_3529
HMR_3530
HMR_3531
HMR_3532
HMR_3533
HMR_3534
HMR_3535
HMR_3537
HMR_3538
HMR_3539
HMR_3540
HMR_3541
HMR_3542
HMR_3543
HMR_3544
HMR_3545
HMR_3546
HMR_3547
HMR_3548
HMR_3549
HMR_3550
HMR_3551
HMR_3552
HMR_3553
HMR_3554
HMR_3555
HMR_3556
HMR_3557
HMR_3558
HMR_3559
HMR_3560
HMR_3561
HMR_3562
HMR_3563
HMR_3564
HMR_3565
HMR_3566
HMR_3567
HMR_3568
HMR_3569
HMR_3570
HMR_3571
HMR_3572
HMR_3573
HMR_3574
HMR_3575
HMR_3576
HMR_3577
HMR_3578
HMR_3579
HMR_3580
HMR_3581
HMR_3582
HMR_3583
HMR_3584
HMR_3585
HMR_3586
HMR_3587
HMR_3588
HMR_3589
HMR_3590
HMR_3591
HMR_3592
HMR_3593
HMR_3594
HMR_3595
HMR_3596
HMR_3597
HMR_3598
HMR_3599
HMR_3600
HMR_3601
HMR_3602
HMR_3625
HMR_3626
HMR_3628
HMR_3629
HMR_3630
HMR_3631
HMR_3634
HMR_3635
HMR_3636
HMR_3637
HMR_3639
HMR_3640
HMR_3642
HMR_3643
HMR_3644
HMR_3645
HMR_3646
HMR_3647
HMR_3648
HMR_3649
HMR_3650
HMR_3651
HMR_3652
HMR_3653
HMR_3654
HMR_3655
HMR_3656
HMR_3657
HMR_3658
HMR_3659
HMR_3660
HMR_3662
HMR_3663
HMR_3665
HMR_3666
HMR_3667
HMR_3669
HMR_3670
HMR_3671
HMR_3672
HMR_3674
HMR_3677
HMR_3678
HMR_3679
HMR_3680
HMR_3681
HMR_3682
HMR_3683
HMR_3684
HMR_3685
HMR_3686
HMR_3687
HMR_3688
HMR_3689
HMR_3690
HMR_3691
HMR_3692
HMR_3693
HMR_3694
HMR_3695
HMR_3696
HMR_3697
HMR_3698
HMR_3699
HMR_3700
HMR_3701
HMR_3702
HMR_3703
HMR_3704
HMR_3705
HMR_3706
HMR_3707
HMR_3708
HMR_3709
HMR_3710
HMR_3711
HMR_3712
HMR_3713
HMR_3714
HMR_3715
HMR_3716
HMR_3717
HMR_3718
HMR_3719
HMR_3720
HMR_3721
HMR_3722
HMR_3723
HMR_3724
HMR_3725
HMR_3726
HMR_3727
HMR_3728
HMR_3729
HMR_3730
HMR_3731
HMR_3732
HMR_3733
HMR_3734
HMR_3735
HMR_3736
HMR_3737
HMR_3738
HMR_3739
HMR_3740
HMR_3741
HMR_3742
HMR_3743
HMR_3744
HMR_3746
HMR_3747
HMR_3748
HMR_3750
HMR_3753
HMR_3755
HMR_3757
HMR_3759
HMR_3761
HMR_3762
HMR_3763
HMR_3765
HMR_3767
HMR_3771
HMR_3772
HMR_3773
HMR_3775
HMR_3777
HMR_3778
HMR_3780
HMR_3782
HMR_3785
HMR_3787
HMR_3789
HMR_3790
HMR_3792
HMR_3794
HMR_3795
HMR_3799
HMR_3800
HMR_3807
HMR_3809
HMR_3811
HMR_3813
HMR_3816
HMR_3818
HMR_3819
HMR_3823
HMR_3825
HMR_3831
HMR_3832
HMR_3833
HMR_3835
HMR_3837
HMR_3845
HMR_3847
HMR_3851
HMR_3852
HMR_3853
HMR_3854
HMR_3856
HMR_3857
HMR_3858
HMR_3859
HMR_3860
HMR_3861
HMR_3865
HMR_3866
HMR_3868
HMR_3871
HMR_3873
HMR_3879
HMR_3881
HMR_3883
HMR_3889
HMR_3890
HMR_3892
HMR_3895
HMR_3897
HMR_3899
HMR_3903
HMR_3905
HMR_3907
HMR_3908
HMR_3910
HMR_3912
HMR_3915
HMR_3916
HMR_3919
HMR_3920
HMR_3921
HMR_3922
HMR_3928
HMR_3929
HMR_3931
HMR_3937
HMR_3940
HMR_3948
HMR_3949
HMR_3950
HMR_3951
HMR_3952
HMR_3953
HMR_3954
HMR_3955
HMR_3958
HMR_3959
HMR_3960
HMR_3964
HMR_3965
HMR_3966
HMR_3968
HMR_3969
HMR_3970
HMR_3972
HMR_3974
HMR_3975
HMR_3977
HMR_3980
HMR_3982
HMR_3984
HMR_3986
HMR_3987
HMR_3988
HMR_3989
HMR_3991
HMR_3992
HMR_3993
HMR_3998
HMR_3999
HMR_4000
HMR_4010
HMR_4014
HMR_4020
HMR_4022
HMR_4026
HMR_4030
HMR_4032
HMR_4034
HMR_4036
HMR_4038
HMR_4040
HMR_4042
HMR_4046
HMR_4048
HMR_4050
HMR_4052
HMR_4054
HMR_4056
HMR_4058
HMR_4059
HMR_4060
HMR_4061
HMR_4062
HMR_4063
HMR_4064
HMR_4065
HMR_4066
HMR_4067
HMR_4068
HMR_4069
HMR_4070
HMR_4071
HMR_4072
HMR_4073
HMR_4075
HMR_4077
HMR_4078
HMR_4079
HMR_4080
HMR_4081
HMR_4082
HMR_4083
HMR_4084
HMR_4085
HMR_4086
HMR_4087
HMR_4089
HMR_4091
HMR_4093
HMR_4095
HMR_4097
HMR_4099
HMR_4101
HMR_4103
HMR_4105
HMR_4106
HMR_4107
HMR_4108
HMR_4109
HMR_4111
HMR_4112
HMR_4113
HMR_4114
HMR_4115
HMR_4116
HMR_4118
HMR_4120
HMR_4122
HMR_4124
HMR_4125
HMR_4126
HMR_4127
HMR_4128
HMR_4130
HMR_4132
HMR_4133
HMR_4134
HMR_4135
HMR_4136
HMR_4137
HMR_4143
HMR_4149
HMR_4156
HMR_4158
HMR_4159
HMR_4160
HMR_4162
HMR_4163
HMR_4168
HMR_4169
HMR_4170
HMR_4172
HMR_4175
HMR_4176
HMR_4177
HMR_4179
HMR_4180
HMR_4182
HMR_4183
HMR_4184
HMR_4185
HMR_4186
HMR_4187
HMR_4188
HMR_4189
HMR_4190
HMR_4192
HMR_4194
HMR_4196
HMR_4197
HMR_4198
HMR_4199
HMR_4200
HMR_4204
HMR_4205
HMR_4206
HMR_4207
HMR_4208
HMR_4211
HMR_4212
HMR_4214
HMR_4216
HMR_4218
HMR_4219
HMR_4220
HMR_4222
HMR_4224
HMR_4225
HMR_4227
HMR_4228
HMR_4231
HMR_4232
HMR_4233
HMR_4235
HMR_4237
HMR_4239
HMR_4241
HMR_4244
HMR_4245
HMR_4246
HMR_4248
HMR_4249
HMR_4250
HMR_4251
HMR_4252
HMR_4253
HMR_4254
HMR_4255
HMR_4259
HMR_4260
HMR_4261
HMR_4262
HMR_4263
HMR_4264
HMR_4266
HMR_4267
HMR_4268
HMR_4269
HMR_4270
HMR_4277
HMR_4278
HMR_4279
HMR_4282
HMR_4283
HMR_4284
HMR_4285
HMR_4287
HMR_4288
HMR_4290
HMR_4291
HMR_4296
HMR_4297
HMR_4299
HMR_4300
HMR_4302
HMR_4308
HMR_4312
HMR_4313
HMR_4314
HMR_4316
HMR_4317
HMR_4318
HMR_4319
HMR_4320
HMR_4321
HMR_4323
HMR_4324
HMR_4326
HMR_4328
HMR_4329
HMR_4330
HMR_4335
HMR_4336
HMR_4340
HMR_4342
HMR_4345
HMR_4346
HMR_4347
HMR_4348
HMR_4350
HMR_4354
HMR_4356
HMR_4360
HMR_4362
HMR_4367
HMR_4370
HMR_4371
HMR_4372
HMR_4377
HMR_4383
HMR_4385
HMR_4386
HMR_4387
HMR_4390
HMR_4393
HMR_4394
HMR_4396
HMR_4398
HMR_4399
HMR_4400
HMR_4401
HMR_4406
HMR_4412
HMR_4414
HMR_4415
HMR_4417
HMR_4419
HMR_4420
HMR_4422
HMR_4423
HMR_4425
HMR_4426
HMR_4427
HMR_4428
HMR_4429
HMR_4430
HMR_4431
HMR_4432
HMR_4433
HMR_4434
HMR_4435
HMR_4437
HMR_4449
HMR_4450
HMR_4451
HMR_4452
HMR_4453
HMR_4461
HMR_4464
HMR_4465
HMR_4466
HMR_4468
HMR_4470
HMR_4471
HMR_4472
HMR_4473
HMR_4476
HMR_4481
HMR_4482
HMR_4483
HMR_4484
HMR_4485
HMR_4486
HMR_4487
HMR_4488
HMR_4489
HMR_4490
HMR_4492
HMR_4493
HMR_4494
HMR_4495
HMR_4496
HMR_4497
HMR_4498
HMR_4499
HMR_4500
HMR_4505
HMR_4507
HMR_4510
HMR_4513
HMR_4514
HMR_4516
HMR_4519
HMR_4520
HMR_4521
HMR_4524
HMR_4525
HMR_4526
HMR_4527
HMR_4528
HMR_4529
HMR_4530
HMR_4533
HMR_4537
HMR_4538
HMR_4545
HMR_4546
HMR_4547
HMR_4548
HMR_4549
HMR_4550
HMR_4551
HMR_4552
HMR_4553
HMR_4554
HMR_4555
HMR_4556
HMR_4557
HMR_4558
HMR_4559
HMR_4560
HMR_4561
HMR_4563
HMR_4564
HMR_4572
HMR_4575
HMR_4577
HMR_4579
HMR_4580
HMR_4582
HMR_4583
HMR_4584
HMR_4585
HMR_4587
HMR_4592
HMR_4593
HMR_4595
HMR_4596
HMR_4597
HMR_4599
HMR_4600
HMR_4601
HMR_4602
HMR_4603
HMR_4604
HMR_4606
HMR_4607
HMR_4608
HMR_4611
HMR_4612
HMR_4614
HMR_4615
HMR_4617
HMR_4618
HMR_4619
HMR_4621
HMR_4623
HMR_4627
HMR_4628
HMR_4630
HMR_4631
HMR_4632
HMR_4633
HMR_4637
HMR_4640
HMR_4641
HMR_4642
HMR_4643
HMR_4644
HMR_4646
HMR_4647
HMR_4648
HMR_4649
HMR_4650
HMR_4651
HMR_4656
HMR_4658
HMR_4660
HMR_4663
HMR_4664
HMR_4665
HMR_4666
HMR_4672
HMR_4673
HMR_4675
HMR_4676
HMR_4679
HMR_4680
HMR_4681
HMR_4682
HMR_4683
HMR_4684
HMR_4686
HMR_4689
HMR_4691
HMR_4692
HMR_4693
HMR_4694
HMR_4695
HMR_4696
HMR_4697
HMR_4698
HMR_4699
HMR_4702
HMR_4703
HMR_4704
HMR_4705
HMR_4706
HMR_4708
HMR_4709
HMR_4710
HMR_4712
HMR_4714
HMR_4715
HMR_4716
HMR_4717
HMR_4718
HMR_4720
HMR_4721
HMR_4723
HMR_4725
HMR_4727
HMR_4729
HMR_4730
HMR_4731
HMR_4732
HMR_4733
HMR_4734
HMR_4735
HMR_4736
HMR_4737
HMR_4738
HMR_4739
HMR_4741
HMR_4743
HMR_4744
HMR_4746
HMR_4748
HMR_4750
HMR_4752
HMR_4754
HMR_4755
HMR_4756
HMR_4757
HMR_4758
HMR_4760
HMR_4763
HMR_4764
HMR_4766
HMR_4767
HMR_4768
HMR_4769
HMR_4770
HMR_4771
HMR_4772
HMR_4773
HMR_4776
HMR_4777
HMR_4778
HMR_4779
HMR_4780
HMR_4781
HMR_4782
HMR_4783
HMR_4784
HMR_4785
HMR_4786
HMR_4787
HMR_4790
HMR_4792
HMR_4796
HMR_4797
HMR_4799
HMR_4802
HMR_4804
HMR_4806
HMR_4808
HMR_4810
HMR_4812
HMR_4814
HMR_4816
HMR_4817
HMR_4818
HMR_4819
HMR_4831
HMR_4832
HMR_4833
HMR_4834
HMR_4835
HMR_4836
HMR_4838
HMR_4839
HMR_4841
HMR_4842
HMR_4845
HMR_4847
HMR_4848
HMR_4850
HMR_4856
HMR_4858
HMR_4860
HMR_4862
HMR_4871
HMR_4875
HMR_4881
HMR_4882
HMR_4883
HMR_4887
HMR_4892
HMR_4893
HMR_4894
HMR_4902
HMR_4903
HMR_4904
HMR_4905
HMR_4906
HMR_4907
HMR_4910
HMR_4911
HMR_4912
HMR_4913
HMR_4916
HMR_4917
HMR_4924
HMR_4928
HMR_4931
HMR_4932
HMR_4933
HMR_4934
HMR_4935
HMR_4937
HMR_4939
HMR_4942
HMR_4944
HMR_4945
HMR_4946
HMR_4947
HMR_4948
HMR_4952
HMR_4953
HMR_4954
HMR_4955
HMR_4956
HMR_4958
HMR_4960
HMR_4961
HMR_4962
HMR_4964
HMR_4969
HMR_4973
HMR_4976
HMR_4979
HMR_4980
HMR_4982
HMR_4983
HMR_4985
HMR_4989
HMR_4990
HMR_4992
HMR_4993
HMR_4994
HMR_4995
HMR_4996
HMR_4997
HMR_4998
HMR_5000
HMR_5002
HMR_5003
HMR_5005
HMR_5006
HMR_5007
HMR_5008
HMR_5009
HMR_5010
HMR_5011
HMR_5012
HMR_5013
HMR_5014
HMR_5015
HMR_5016
HMR_5018
HMR_5020
HMR_5022
HMR_5027
HMR_5031
HMR_5033
HMR_5034
HMR_5035
HMR_5036
HMR_5037
HMR_5038
HMR_5039
HMR_5040
HMR_5041
HMR_5047
HMR_5048
HMR_5049
HMR_5050
HMR_5051
HMR_5052
HMR_5053
HMR_5054
HMR_5055
HMR_5056
HMR_5057
HMR_5058
HMR_5059
HMR_5060
HMR_5061
HMR_5062
HMR_5063
HMR_5064
HMR_5065
HMR_5066
HMR_5067
HMR_5068
HMR_5071
HMR_5087
HMR_5094
HMR_5096
HMR_5099
HMR_5101
HMR_5102
HMR_5105
HMR_5107
HMR_5109
HMR_5112
HMR_5113
HMR_5114
HMR_5115
HMR_5116
HMR_5117
HMR_5118
HMR_5121
HMR_5122
HMR_5124
HMR_5125
HMR_5127
HMR_5128
HMR_5129
HMR_5130
HMR_5131
HMR_5132
HMR_5133
HMR_5134
HMR_5135
HMR_5136
HMR_5137
HMR_5138
HMR_5139
HMR_5140
HMR_5141
HMR_5142
HMR_5143
HMR_5144
HMR_5145
HMR_5146
HMR_5147
HMR_5148
HMR_5149
HMR_5150
HMR_5155
HMR_5156
HMR_5157
HMR_5158
HMR_5159
HMR_5166
HMR_5167
HMR_5168
HMR_5169
HMR_5170
HMR_5171
HMR_5172
HMR_5173
HMR_5174
HMR_5204
HMR_5205
HMR_5206
HMR_5207
HMR_5209
HMR_5210
HMR_5222
HMR_5223
HMR_5224
HMR_5225
HMR_5226
HMR_5227
HMR_5228
HMR_5229
HMR_5230
HMR_5231
HMR_5249
HMR_5257
HMR_5266
HMR_5267
HMR_5268
HMR_5269
HMR_5270
HMR_5283
HMR_5284
HMR_5285
HMR_5286
HMR_5287
HMR_5288
HMR_5289
HMR_5291
HMR_5292
HMR_5294
HMR_5295
HMR_5296
HMR_5297
HMR_5299
HMR_5301
HMR_5303
HMR_5304
HMR_5305
HMR_5307
HMR_5308
HMR_5310
HMR_5311
HMR_5313
HMR_5314
HMR_5315
HMR_5316
HMR_5317
HMR_5318
HMR_5319
HMR_5320
HMR_5322
HMR_5324
HMR_5326
HMR_5328
HMR_5330
HMR_5332
HMR_5333
HMR_5335
HMR_5336
HMR_5337
HMR_5338
HMR_5339
HMR_5340
HMR_5351
HMR_5352
HMR_5353
HMR_5362
HMR_5363
HMR_5381
HMR_5384
HMR_5385
HMR_5386
HMR_5387
HMR_5388
HMR_5389
HMR_5390
HMR_5391
HMR_5392
HMR_5393
HMR_5394
HMR_5395
HMR_5396
HMR_5397
HMR_5398
HMR_5399
HMR_5400
HMR_5401
HMR_5406
HMR_5407
HMR_5409
HMR_5414
HMR_5415
HMR_5416
HMR_5417
HMR_5418
HMR_5419
HMR_5420
HMR_5430
HMR_5433
HMR_5440
HMR_5442
HMR_5443
HMR_5444
HMR_5445
HMR_5446
HMR_5447
HMR_5448
HMR_5450
HMR_5453
HMR_5455
HMR_5457
HMR_5587
HMR_5588
HMR_5589
HMR_5590
HMR_5591
HMR_5592
HMR_5593
HMR_5594
HMR_5595
HMR_5596
HMR_5597
HMR_5598
HMR_5599
HMR_5600
HMR_5601
HMR_5602
HMR_5603
HMR_5604
HMR_5605
HMR_5606
HMR_5607
HMR_5608
HMR_5609
HMR_5610
HMR_5611
HMR_5612
HMR_5613
HMR_5614
HMR_5615
HMR_5616
HMR_5617
HMR_5618
HMR_5619
HMR_5620
HMR_5621
HMR_5622
HMR_5623
HMR_5624
HMR_5625
HMR_5626
HMR_5627
HMR_5628
HMR_5629
HMR_5630
HMR_5631
HMR_5632
HMR_5633
HMR_5634
HMR_5635
HMR_5636
HMR_5637
HMR_5638
HMR_5639
HMR_5640
HMR_5641
HMR_5642
HMR_5643
HMR_5644
HMR_5645
HMR_5646
HMR_5647
HMR_5648
HMR_5649
HMR_5650
HMR_5651
HMR_5652
HMR_5653
HMR_5654
HMR_5655
HMR_5656
HMR_5657
HMR_5658
HMR_5659
HMR_5660
HMR_5661
HMR_5662
HMR_5663
HMR_5664
HMR_5665
HMR_5666
HMR_5667
HMR_5668
HMR_5669
HMR_5670
HMR_5671
HMR_5672
HMR_5673
HMR_5674
HMR_5675
HMR_5676
HMR_5677
HMR_5678
HMR_5679
HMR_5680
HMR_5681
HMR_5682
HMR_5683
HMR_5684
HMR_5685
HMR_5686
HMR_5687
HMR_5688
HMR_5689
HMR_5690
HMR_5691
HMR_5692
HMR_5693
HMR_5694
HMR_5695
HMR_5696
HMR_5697
HMR_5698
HMR_5699
HMR_5700
HMR_5701
HMR_5702
HMR_5703
HMR_5704
HMR_5705
HMR_5706
HMR_5707
HMR_5708
HMR_5709
HMR_5710
HMR_5711
HMR_5712
HMR_5713
HMR_5714
HMR_5715
HMR_5716
HMR_5717
HMR_5718
HMR_5719
HMR_5720
HMR_5721
HMR_5722
HMR_5723
HMR_5724
HMR_5725
HMR_5726
HMR_5727
HMR_5728
HMR_5729
HMR_5730
HMR_5731
HMR_5732
HMR_5733
HMR_5734
HMR_5735
HMR_5736
HMR_5737
HMR_5738
HMR_5739
HMR_5740
HMR_5741
HMR_5742
HMR_5743
HMR_5744
HMR_5745
HMR_5746
HMR_5747
HMR_5748
HMR_5749
HMR_5750
HMR_5751
HMR_5752
HMR_5753
HMR_5754
HMR_5755
HMR_5756
HMR_5757
HMR_5758
HMR_5759
HMR_5760
HMR_5761
HMR_5762
HMR_5763
HMR_5764
HMR_5765
HMR_5766
HMR_5767
HMR_5768
HMR_5769
HMR_5770
HMR_5771
HMR_5772
HMR_5773
HMR_5774
HMR_5775
HMR_5776
HMR_5777
HMR_5778
HMR_5779
HMR_5780
HMR_5781
HMR_5782
HMR_5783
HMR_5784
HMR_5785
HMR_5786
HMR_5787
HMR_5788
HMR_5789
HMR_5790
HMR_5791
HMR_5792
HMR_5793
HMR_5794
HMR_5795
HMR_5796
HMR_5797
HMR_5798
HMR_5799
HMR_5800
HMR_5801
HMR_5802
HMR_5803
HMR_5804
HMR_5805
HMR_5806
HMR_5807
HMR_5808
HMR_5809
HMR_5810
HMR_5811
HMR_5812
HMR_5813
HMR_5814
HMR_5815
HMR_5816
HMR_5817
HMR_5818
HMR_5819
HMR_5820
HMR_5821
HMR_5822
HMR_5823
HMR_5824
HMR_5825
HMR_5826
HMR_5827
HMR_5828
HMR_5829
HMR_5830
HMR_5831
HMR_5832
HMR_5833
HMR_5834
HMR_5835
HMR_5836
HMR_5837
HMR_5838
HMR_5839
HMR_5840
HMR_5841
HMR_5842
HMR_5843
HMR_5844
HMR_5845
HMR_5846
HMR_5847
HMR_5848
HMR_5849
HMR_5850
HMR_5851
HMR_5852
HMR_5853
HMR_5854
HMR_5855
HMR_5856
HMR_5857
HMR_5858
HMR_5859
HMR_5860
HMR_5861
HMR_5862
HMR_5863
HMR_5864
HMR_5865
HMR_5866
HMR_5867
HMR_5868
HMR_5869
HMR_5870
HMR_5871
HMR_5872
HMR_5873
HMR_5874
HMR_5875
HMR_5876
HMR_5877
HMR_5878
HMR_5879
HMR_5880
HMR_5881
HMR_5882
HMR_5883
HMR_5884
HMR_5885
HMR_5886
HMR_5887
HMR_5888
HMR_5889
HMR_5890
HMR_5891
HMR_5892
HMR_5893
HMR_5894
HMR_5895
HMR_5896
HMR_5897
HMR_5898
HMR_5899
HMR_5900
HMR_5901
HMR_5902
HMR_5903
HMR_5904
HMR_5905
HMR_5906
HMR_5987
HMR_5989
HMR_5993
HMR_5994
HMR_5995
HMR_5996
HMR_5998
HMR_6055
HMR_6056
HMR_6057
HMR_6058
HMR_6059
HMR_6096
HMR_6098
HMR_6101
HMR_6129
HMR_6241
HMR_6242
HMR_6243
HMR_6245
HMR_6246
HMR_6248
HMR_6249
HMR_6250
HMR_6253
HMR_6257
HMR_6258
HMR_6277
HMR_6286
HMR_6287
HMR_6288
HMR_6289
HMR_6290
HMR_6291
HMR_6292
HMR_6293
HMR_6294
HMR_6295
HMR_6296
HMR_6297
HMR_6299
HMR_6300
HMR_6301
HMR_6302
HMR_6303
HMR_6304
HMR_6305
HMR_6306
HMR_6307
HMR_6308
HMR_6309
HMR_6310
HMR_6311
HMR_6312
HMR_6313
HMR_6314
HMR_6315
HMR_6316
HMR_6317
HMR_6318
HMR_6321
HMR_6323
HMR_6324
HMR_6325
HMR_6326
HMR_6327
HMR_6331
HMR_6332
HMR_6333
HMR_6334
HMR_6335
HMR_6336
HMR_6337
HMR_6338
HMR_6339
HMR_6340
HMR_6341
HMR_6342
HMR_6343
HMR_6351
HMR_6352
HMR_6353
HMR_6354
HMR_6355
HMR_6356
HMR_6357
HMR_6358
HMR_6359
HMR_6360
HMR_6361
HMR_6362
HMR_6363
HMR_6364
HMR_6365
HMR_6366
HMR_6367
HMR_6368
HMR_6369
HMR_6371
HMR_6372
HMR_6373
HMR_6374
HMR_6375
HMR_6377
HMR_6379
HMR_6380
HMR_6381
HMR_6382
HMR_6383
HMR_6384
HMR_6385
HMR_6386
HMR_6389
HMR_6393
HMR_6394
HMR_6395
HMR_6396
HMR_6397
HMR_6398
HMR_6399
HMR_6400
HMR_6401
HMR_6402
HMR_6403
HMR_6404
HMR_6405
HMR_6406
HMR_6408
HMR_6411
HMR_6415
HMR_6416
HMR_6417
HMR_6419
HMR_6420
HMR_6421
HMR_6422
HMR_6423
HMR_6424
HMR_6425
HMR_6426
HMR_6427
HMR_6428
HMR_6429
HMR_6430
HMR_6431
HMR_6432
HMR_6433
HMR_6434
HMR_6435
HMR_6436
HMR_6438
HMR_6439
HMR_6440
HMR_6441
HMR_6442
HMR_6443
HMR_6444
HMR_6445
HMR_6446
HMR_6447
HMR_6448
HMR_6450
HMR_6451
HMR_6453
HMR_6454
HMR_6455
HMR_6456
HMR_6457
HMR_6458
HMR_6459
HMR_6460
HMR_6461
HMR_6462
HMR_6463
HMR_6464
HMR_6465
HMR_6466
HMR_6467
HMR_6468
HMR_6469
HMR_6470
HMR_6471
HMR_6472
HMR_6473
HMR_6474
HMR_6475
HMR_6476
HMR_6477
HMR_6478
HMR_6479
HMR_6480
HMR_6481
HMR_6482
HMR_6484
HMR_6486
HMR_6488
HMR_6490
HMR_6492
HMR_6495
HMR_6496
HMR_6499
HMR_6500
HMR_6501
HMR_6505
HMR_6506
HMR_6507
HMR_6508
HMR_6509
HMR_6510
HMR_6511
HMR_6512
HMR_6514
HMR_6515
HMR_6516
HMR_6517
HMR_6518
HMR_6519
HMR_6520
HMR_6523
HMR_6524
HMR_6525
HMR_6530
HMR_6531
HMR_6532
HMR_6533
HMR_6534
HMR_6535
HMR_6536
HMR_6537
HMR_6539
HMR_6540
HMR_6542
HMR_6543
HMR_6544
HMR_6545
HMR_6546
HMR_6547
HMR_6548
HMR_6550
HMR_6551
HMR_6552
HMR_6553
HMR_6554
HMR_6555
HMR_6556
HMR_6557
HMR_6558
HMR_6559
HMR_6560
HMR_6561
HMR_6562
HMR_6563
HMR_6565
HMR_6566
HMR_6567
HMR_6568
HMR_6569
HMR_6573
HMR_6574
HMR_6575
HMR_6576
HMR_6577
HMR_6578
HMR_6579
HMR_6580
HMR_6581
HMR_6583
HMR_6584
HMR_6585
HMR_6587
HMR_6588
HMR_6589
HMR_6591
HMR_6592
HMR_6595
HMR_6606
HMR_6609
HMR_6610
HMR_6611
HMR_6612
HMR_6613
HMR_6615
HMR_6616
HMR_6617
HMR_6618
HMR_6619
HMR_6620
HMR_6621
HMR_6622
HMR_6623
HMR_6624
HMR_6625
HMR_6626
HMR_6628
HMR_6629
HMR_6630
HMR_6631
HMR_6632
HMR_6633
HMR_6635
HMR_6636
HMR_6637
HMR_6639
HMR_6640
HMR_6641
HMR_6642
HMR_6643
HMR_6644
HMR_6645
HMR_6650
HMR_6651
HMR_6652
HMR_6657
HMR_6658
HMR_6659
HMR_6660
HMR_6663
HMR_6664
HMR_6665
HMR_6666
HMR_6667
HMR_6668
HMR_6669
HMR_6670
HMR_6671
HMR_6679
HMR_6680
HMR_6681
HMR_6682
HMR_6683
HMR_6684
HMR_6685
HMR_6686
HMR_6687
HMR_6690
HMR_6691
HMR_6692
HMR_6693
HMR_6694
HMR_6695
HMR_6697
HMR_6699
HMR_6700
HMR_6701
HMR_6702
HMR_6703
HMR_6704
HMR_6705
HMR_6707
HMR_6708
HMR_6709
HMR_6710
HMR_6711
HMR_6712
HMR_6713
HMR_6714
HMR_6715
HMR_6716
HMR_6717
HMR_6718
HMR_6719
HMR_6720
HMR_6721
HMR_6722
HMR_6723
HMR_6725
HMR_6726
HMR_6728
HMR_6729
HMR_6730
HMR_6731
HMR_6733
HMR_6734
HMR_6735
HMR_6736
HMR_6737
HMR_6738
HMR_6739
HMR_6740
HMR_6742
HMR_6743
HMR_6744
HMR_6745
HMR_6746
HMR_6747
HMR_6748
HMR_6749
HMR_6750
HMR_6751
HMR_6752
HMR_6753
HMR_6754
HMR_6755
HMR_6756
HMR_6757
HMR_6758
HMR_6759
HMR_6760
HMR_6761
HMR_6762
HMR_6763
HMR_6764
HMR_6765
HMR_6766
HMR_6767
HMR_6768
HMR_6770
HMR_6772
HMR_6774
HMR_6776
HMR_6778
HMR_6780
HMR_6781
HMR_6782
HMR_6783
HMR_6784
HMR_6785
HMR_6786
HMR_6787
HMR_6788
HMR_6789
HMR_6790
HMR_6791
HMR_6792
HMR_6793
HMR_6794
HMR_6795
HMR_6796
HMR_6797
HMR_6798
HMR_6799
HMR_6800
HMR_6801
HMR_6802
HMR_6803
HMR_6806
HMR_6807
HMR_6808
HMR_6811
HMR_6813
HMR_6814
HMR_6815
HMR_6817
HMR_6818
HMR_6819
HMR_6820
HMR_6822
HMR_6823
HMR_6824
HMR_6826
HMR_6827
HMR_6828
HMR_6829
HMR_6830
HMR_6831
HMR_6834
HMR_6835
HMR_6836
HMR_6837
HMR_6838
HMR_6839
HMR_6840
HMR_6841
HMR_6842
HMR_6843
HMR_6844
HMR_6845
HMR_6848
HMR_6849
HMR_6850
HMR_6851
HMR_6854
HMR_6855
HMR_6874
HMR_6875
HMR_6876
HMR_6877
HMR_6878
HMR_6879
HMR_6880
HMR_6881
HMR_6882
HMR_6883
HMR_6885
HMR_6886
HMR_6890
HMR_6901
HMR_6902
HMR_6903
HMR_6904
HMR_6905
HMR_6906
HMR_6907
HMR_6908
HMR_6909
HMR_6910
HMR_6916
HMR_6921
HMR_6923
HMR_6924
HMR_6925
HMR_6926
HMR_6927
HMR_6928
HMR_6929
HMR_6930
HMR_6931
HMR_6932
HMR_6933
HMR_6934
HMR_6935
HMR_6936
HMR_6937
HMR_6938
HMR_6939
HMR_6940
HMR_6941
HMR_6942
HMR_6943
HMR_6944
HMR_6945
HMR_6946
HMR_6947
HMR_6948
HMR_6949
HMR_6950
HMR_6951
HMR_6952
HMR_6953
HMR_6954
HMR_6955
HMR_6956
HMR_6957
HMR_6958
HMR_6959
HMR_6960
HMR_6961
HMR_6962
HMR_6963
HMR_6964
HMR_6965
HMR_6966
HMR_6967
HMR_6968
HMR_6970
HMR_6971
HMR_6972
HMR_6973
HMR_6974
HMR_6975
HMR_6976
HMR_6977
HMR_6978
HMR_6979
HMR_6980
HMR_6981
HMR_6982
HMR_6983
HMR_6984
HMR_6986
HMR_6987
HMR_6988
HMR_6989
HMR_6990
HMR_6991
HMR_7128
HMR_7129
HMR_7130
HMR_7131
HMR_7132
HMR_7133
HMR_7134
HMR_7135
HMR_7136
HMR_7137
HMR_7138
HMR_7139
HMR_7140
HMR_7141
HMR_7143
HMR_7144
HMR_7145
HMR_7160
HMR_7161
HMR_7162
HMR_7163
HMR_7164
HMR_7165
HMR_7166
HMR_7167
HMR_7168
HMR_7169
HMR_7170
HMR_7171
HMR_7172
HMR_7173
HMR_7174
HMR_7175
HMR_7180
HMR_7181
HMR_7182
HMR_7183
HMR_7184
HMR_7185
HMR_7186
HMR_7187
HMR_7188
HMR_7189
HMR_7190
HMR_7191
HMR_7192
HMR_7193
HMR_7194
HMR_7195
HMR_7196
HMR_7197
HMR_7198
HMR_7200
HMR_7201
HMR_7202
HMR_7203
HMR_7204
HMR_7205
HMR_7206
HMR_7207
HMR_7208
HMR_7209
HMR_7210
HMR_7211
HMR_7212
HMR_7213
HMR_7214
HMR_7215
HMR_7216
HMR_7217
HMR_7218
HMR_7219
HMR_7220
HMR_7221
HMR_7222
HMR_7223
HMR_7224
HMR_7225
HMR_7226
HMR_7227
HMR_7228
HMR_7229
HMR_7230
HMR_7231
HMR_7232
HMR_7233
HMR_7234
HMR_7235
HMR_7236
HMR_7237
HMR_7238
HMR_7239
HMR_7240
HMR_7241
HMR_7242
HMR_7243
HMR_7244
HMR_7245
HMR_7246
HMR_7247
HMR_7248
HMR_7249
HMR_7250
HMR_7251
HMR_7252
HMR_7253
HMR_7254
HMR_7255
HMR_7256
HMR_7257
HMR_7258
HMR_7259
HMR_7260
HMR_7261
HMR_7262
HMR_7263
HMR_7264
HMR_7265
HMR_7266
HMR_7267
HMR_7268
HMR_7269
HMR_7270
HMR_7271
HMR_7272
HMR_7273
HMR_7274
HMR_7275
HMR_7276
HMR_7277
HMR_7278
HMR_7279
HMR_7280
HMR_7281
HMR_7282
HMR_7283
HMR_7284
HMR_7285
HMR_7286
HMR_7287
HMR_7288
HMR_7289
HMR_7290
HMR_7291
HMR_7292
HMR_7293
HMR_7294
HMR_7295
HMR_7296
HMR_7297
HMR_7298
HMR_7299
HMR_7300
HMR_7301
HMR_7302
HMR_7303
HMR_7304
HMR_7305
HMR_7306
HMR_7307
HMR_7308
HMR_7309
HMR_7310
HMR_7311
HMR_7312
HMR_7313
HMR_7314
HMR_7315
HMR_7316
HMR_7317
HMR_7318
HMR_7319
HMR_7320
HMR_7321
HMR_7322
HMR_7323
HMR_7324
HMR_7325
HMR_7326
HMR_7327
HMR_7328
HMR_7329
HMR_7330
HMR_7331
HMR_7332
HMR_7333
HMR_7334
HMR_7335
HMR_7336
HMR_7337
HMR_7338
HMR_7339
HMR_7340
HMR_7341
HMR_7342
HMR_7343
HMR_7344
HMR_7345
HMR_7346
HMR_7347
HMR_7348
HMR_7349
HMR_7350
HMR_7351
HMR_7352
HMR_7353
HMR_7354
HMR_7355
HMR_7356
HMR_7357
HMR_7358
HMR_7359
HMR_7360
HMR_7361
HMR_7362
HMR_7363
HMR_7364
HMR_7365
HMR_7366
HMR_7367
HMR_7368
HMR_7369
HMR_7370
HMR_7371
HMR_7372
HMR_7373
HMR_7374
HMR_7375
HMR_7376
HMR_7377
HMR_7378
HMR_7379
HMR_7380
HMR_7381
HMR_7382
HMR_7383
HMR_7384
HMR_7385
HMR_7386
HMR_7387
HMR_7388
HMR_7389
HMR_7390
HMR_7391
HMR_7392
HMR_7393
HMR_7394
HMR_7395
HMR_7396
HMR_7397
HMR_7398
HMR_7399
HMR_7400
HMR_7401
HMR_7402
HMR_7403
HMR_7404
HMR_7405
HMR_7406
HMR_7407
HMR_7408
HMR_7409
HMR_7410
HMR_7411
HMR_7412
HMR_7413
HMR_7414
HMR_7415
HMR_7416
HMR_7417
HMR_7418
HMR_7419
HMR_7420
HMR_7421
HMR_7422
HMR_7423
HMR_7424
HMR_7425
HMR_7426
HMR_7427
HMR_7428
HMR_7429
HMR_7430
HMR_7433
HMR_7434
HMR_7435
HMR_7436
HMR_7437
HMR_7438
HMR_7439
HMR_7440
HMR_7441
HMR_7442
HMR_7443
HMR_7444
HMR_7445
HMR_7446
HMR_7447
HMR_7448
HMR_7449
HMR_7450
HMR_7451
HMR_7452
HMR_7453
HMR_7454
HMR_7455
HMR_7456
HMR_7457
HMR_7458
HMR_7459
HMR_7460
HMR_7461
HMR_7462
HMR_7463
HMR_7464
HMR_7465
HMR_7466
HMR_7467
HMR_7468
HMR_7469
HMR_7470
HMR_7471
HMR_7472
HMR_7473
HMR_7474
HMR_7475
HMR_7476
HMR_7477
HMR_7478
HMR_7479
HMR_7480
HMR_7481
HMR_7482
HMR_7483
HMR_7484
HMR_7485
HMR_7486
HMR_7487
HMR_7488
HMR_7489
HMR_7490
HMR_7491
HMR_7492
HMR_7493
HMR_7494
HMR_7495
HMR_7496
HMR_7497
HMR_7498
HMR_7499
HMR_7500
HMR_7501
HMR_7502
HMR_7503
HMR_7504
HMR_7505
HMR_7506
HMR_7507
HMR_7508
HMR_7509
HMR_7510
HMR_7511
HMR_7512
HMR_7513
HMR_7514
HMR_7515
HMR_7516
HMR_7517
HMR_7518
HMR_7519
HMR_7520
HMR_7521
HMR_7522
HMR_7523
HMR_7524
HMR_7525
HMR_7526
HMR_7527
HMR_7528
HMR_7529
HMR_7530
HMR_7531
HMR_7532
HMR_7533
HMR_7534
HMR_7535
HMR_7536
HMR_7537
HMR_7538
HMR_7539
HMR_7540
HMR_7541
HMR_7542
HMR_7543
HMR_7544
HMR_7545
HMR_7546
HMR_7547
HMR_7548
HMR_7549
HMR_7550
HMR_7551
HMR_7552
HMR_7553
HMR_7554
HMR_7555
HMR_7556
HMR_7557
HMR_7558
HMR_7559
HMR_7560
HMR_7561
HMR_7562
HMR_7563
HMR_7564
HMR_7565
HMR_7566
HMR_7567
HMR_7568
HMR_7569
HMR_7570
HMR_7571
HMR_7572
HMR_7573
HMR_7574
HMR_7575
HMR_7576
HMR_7577
HMR_7578
HMR_7579
HMR_7580
HMR_7581
HMR_7582
HMR_7583
HMR_7584
HMR_7585
HMR_7586
HMR_7587
HMR_7602
HMR_7603
HMR_7604
HMR_7605
HMR_7607
HMR_7608
HMR_7609
HMR_7610
HMR_7611
HMR_7613
HMR_7616
HMR_7617
HMR_7618
HMR_7619
HMR_7620
HMR_7621
HMR_7622
HMR_7623
HMR_7624
HMR_7625
HMR_7626
HMR_7627
HMR_7628
HMR_7629
HMR_7630
HMR_7631
HMR_7632
HMR_7633
HMR_7634
HMR_7635
HMR_7636
HMR_7637
HMR_7638
HMR_7639
HMR_7640
HMR_7641
HMR_7642
HMR_7645
HMR_7648
HMR_7649
HMR_7650
HMR_7651
HMR_7652
HMR_7653
HMR_7654
HMR_7655
HMR_7656
HMR_7675
HMR_7676
HMR_7677
HMR_7678
HMR_7679
HMR_7688
HMR_7689
HMR_7690
HMR_7691
HMR_7692
HMR_7693
HMR_7694
HMR_7695
HMR_7696
HMR_7699
HMR_7700
HMR_7702
HMR_7708
HMR_7709
HMR_7710
HMR_7711
HMR_7712
HMR_7713
HMR_7714
HMR_7715
HMR_7716
HMR_7717
HMR_7718
HMR_7719
HMR_7720
HMR_7721
HMR_7722
HMR_7723
HMR_7724
HMR_7725
HMR_7726
HMR_7727
HMR_7728
HMR_7729
HMR_7730
HMR_7731
HMR_7732
HMR_7733
HMR_7735
HMR_7736
HMR_7737
HMR_7738
HMR_7740
HMR_7741
HMR_7743
HMR_7744
HMR_7746
HMR_7755
HMR_7757
HMR_7759
HMR_7762
HMR_7763
HMR_7764
HMR_7765
HMR_7766
HMR_7767
HMR_7768
HMR_7769
HMR_7770
HMR_7771
HMR_7772
HMR_7773
HMR_7774
HMR_7775
HMR_7776
HMR_7778
HMR_7780
HMR_7781
HMR_7782
HMR_7783
HMR_7784
HMR_7785
HMR_7787
HMR_7788
HMR_7789
HMR_7790
HMR_7791
HMR_7792
HMR_7793
HMR_7794
HMR_7795
HMR_7796
HMR_7797
HMR_7798
HMR_7799
HMR_7815
HMR_7816
HMR_7825
HMR_7826
HMR_7827
HMR_7828
HMR_7829
HMR_7830
HMR_7831
HMR_7832
HMR_7833
HMR_7834
HMR_7835
HMR_7836
HMR_7837
HMR_7838
HMR_7839
HMR_7840
HMR_7841
HMR_7842
HMR_7843
HMR_7844
HMR_7845
HMR_7846
HMR_7847
HMR_7848
HMR_7849
HMR_7850
HMR_7851
HMR_7852
HMR_7853
HMR_7854
HMR_7858
HMR_7859
HMR_7860
HMR_7861
HMR_7862
HMR_7866
HMR_7875
HMR_7879
HMR_7880
HMR_7882
HMR_7883
HMR_7886
HMR_7889
HMR_7890
HMR_7893
HMR_7894
HMR_7895
HMR_7896
HMR_7897
HMR_7898
HMR_7899
HMR_7900
HMR_7901
HMR_7902
HMR_7903
HMR_7904
HMR_7905
HMR_7906
HMR_7907
HMR_7957
HMR_7965
HMR_7966
HMR_7967
HMR_7968
HMR_7969
HMR_7970
HMR_7976
HMR_7980
HMR_7981
HMR_7982
HMR_7983
HMR_7984
HMR_7985
HMR_7986
HMR_7992
HMR_7993
HMR_8023
HMR_8024
HMR_8025
HMR_8026
HMR_8027
HMR_8028
HMR_8029
HMR_8030
HMR_8031
HMR_8032
HMR_8033
HMR_8075
HMR_8081
HMR_8082
HMR_8083
HMR_8084
HMR_8085
HMR_8086
HMR_8087
HMR_8091
HMR_8092
HMR_8097
HMR_8098
HMR_8102
HMR_8145
HMR_8182
HMR_8184
HMR_8185
HMR_8188
HMR_8190
HMR_8204
HMR_8210
HMR_8211
HMR_8340
HMR_8341
HMR_8343
HMR_8345
HMR_8349
HMR_8350
HMR_8354
HMR_8355
HMR_8356
HMR_8357
HMR_8360
HMR_8364
HMR_8365
HMR_8369
HMR_8371
HMR_8379
HMR_8380
HMR_8409
HMR_8410
HMR_8411
HMR_8412
HMR_8413
HMR_8414
HMR_8415
HMR_8416
HMR_8421
HMR_8424
HMR_8425
HMR_8427
HMR_8428
HMR_8429
HMR_8430
HMR_8433
HMR_8434
HMR_8443
HMR_8444
HMR_8452
HMR_8457
HMR_8464
HMR_8471
HMR_8473
HMR_8474
HMR_8475
HMR_8476
HMR_8480
HMR_8482
HMR_8483
HMR_8485
HMR_8488
HMR_8489
HMR_8490
HMR_8491
HMR_8492
HMR_8493
HMR_8494
HMR_8495
HMR_8497
HMR_8500
HMR_8501
HMR_8502
HMR_8503
HMR_8504
HMR_8505
HMR_8506
HMR_8510
HMR_8511
HMR_8512
HMR_8513
HMR_8514
HMR_8518
HMR_8529
HMR_8534
HMR_8535
HMR_8536
HMR_8537
HMR_8538
HMR_8539
HMR_8541
HMR_8542
HMR_8546
HMR_8548
HMR_8550
HMR_8553
HMR_8556
HMR_8557
HMR_8558
HMR_8560
HMR_8562
HMR_8563
HMR_8564
HMR_8566
HMR_8585
HMR_8603
HMR_8604
HMR_8605
HMR_8606
HMR_8609
HMR_8610
HMR_8612
HMR_8613
HMR_8614
HMR_8615
HMR_8616
HMR_8629
HMR_8634
HMR_8651
HMR_8652
HMR_8654
HMR_8664
HMR_8665
HMR_8666
HMR_8669
HMR_8672
HMR_8673
HMR_8676
HMR_8677
HMR_8684
HMR_8687
HMR_8688
HMR_8710
HMR_8713
HMR_8716
HMR_8717
HMR_8736
HMR_8738
HMR_8739
HMR_8742
HMR_8746
HMR_8751
HMR_8754
HMR_8755
HMR_8756
HMR_8766
HMR_8768
HMR_8769
HMR_8770
HMR_8772
HMR_8773
HMR_8775
HMR_8776
HMR_8777
HMR_8778
HMR_8779
HMR_8780
HMR_8781
HMR_8782
HMR_8783
HMR_8784
HMR_8785
HMR_8786
HMR_8787
HMR_8789
HMR_8790
HMR_8813
HMR_8815
HMR_8822
HMR_8824
HMR_8832
HMR_8835
HMR_8846
HMR_8847
HMR_8857
HMR_8867
HMR_8884
HMR_8886
HMR_8888
HMR_8892
HMR_8910
HMR_8911
HMR_8912
HMR_8914
HMR_8917
HMR_8924
HMR_8925
HMR_8928
HMR_8929
HMR_8930
HMR_8932
HMR_8933
HMR_8934
HMR_8935
HMR_8938
HMR_8940
HMR_8941
HMR_9014
HMR_9015
HMR_9016
HMR_9017
HMR_9018
HMR_9019
HMR_9020
HMR_9024
HMR_9025
HMR_9026
HMR_9027
HMR_9033
HMR_9035
HMR_9036
HMR_9037
HMR_9038
HMR_9039
HMR_9040
HMR_9041
HMR_9042
HMR_9043
HMR_9044
HMR_9045
HMR_9046
HMR_9047
HMR_9052
HMR_9053
HMR_9054
HMR_9055
HMR_9059
HMR_9060
HMR_9061
HMR_9062
HMR_9063
HMR_9064
HMR_9065
HMR_9066
HMR_9067
HMR_9068
HMR_9069
HMR_9070
HMR_9071
HMR_9074
HMR_9075
HMR_9076
HMR_9077
HMR_9078
HMR_9080
HMR_9081
HMR_9082
HMR_9083
HMR_9084
HMR_9085
HMR_9086
HMR_9087
HMR_9088
HMR_9090
HMR_9091
HMR_9092
HMR_9093
HMR_9094
HMR_9095
HMR_9096
HMR_9097
HMR_9098
HMR_9099
HMR_9100
HMR_9101
HMR_9102
HMR_9103
HMR_9104
HMR_9105
HMR_9106
HMR_9107
HMR_9108
HMR_9111
HMR_9112
HMR_9113
HMR_9114
HMR_9115
HMR_9116
HMR_9117
HMR_9118
HMR_9119
HMR_9120
HMR_9121
HMR_9122
HMR_9123
HMR_9124
HMR_9125
HMR_9126
HMR_9127
HMR_9128
HMR_9129
HMR_9130
HMR_9131
HMR_9132
HMR_9133
HMR_9134
HMR_9135
HMR_9136
HMR_9138
HMR_9139
HMR_9141
HMR_9142
HMR_9143
HMR_9144
HMR_9145
HMR_9146
HMR_9147
HMR_9148
HMR_9149
HMR_9150
HMR_9151
HMR_9152
HMR_9153
HMR_9154
HMR_9155
HMR_9156
HMR_9157
HMR_9158
HMR_9159
HMR_9160
HMR_9161
HMR_9162
HMR_9163
HMR_9164
HMR_9165
HMR_9166
HMR_9167
HMR_9168
HMR_9169
HMR_9171
HMR_9172
HMR_9173
HMR_9174
HMR_9175
HMR_9176
HMR_9177
HMR_9178
HMR_9183
HMR_9184
HMR_9196
HMR_9197
HMR_9198
HMR_9199
HMR_9200
HMR_9223
HMR_9241
HMR_9243
HMR_9260
HMR_9269
HMR_9270
HMR_9273
HMR_9286
HMR_9299
HMR_9302
HMR_9315
HMR_9317
HMR_9361
HMR_9363
HMR_9394
HMR_9407
HMR_9415
HMR_9427
HMR_9450
HMR_9451
HMR_9452
HMR_9453
HMR_9456
HMR_9457
HMR_9590
HMR_9591
HMR_9592
HMR_9593
HMR_9594
HMR_9595
HMR_9596
HMR_9597
HMR_9598
HMR_9599
HMR_9600
HMR_9601
HMR_9607
HMR_9608
HMR_9610
HMR_9613
HMR_9615
HMR_9616
HMR_9617
HMR_9618
HMR_9623
HMR_9624
HMR_9719
