# Supplementary material for: Integration of transcriptomic data in a genome-scale metabolic model to investigate the link between obesity and breast cancer
Source: BMC Bioinformatics. 2019 Apr 18;20(Suppl 4):162. doi: 10.1186/s12859-019-2685-9 (PMC6471692; doi:10.1186/s12859-019-2685-9)
Supplement: Supplementary file 3 — Tables of the flux rates output having either opposite direction or same direction with abs(log 2FC) ≥ 1 in lean and obese metabolic network. For each table of fluxes, we also provided the table with the expression values (mean and SD) of the associated genes. (XLSX 304 kb) [file 12859_2019_2685_MOESM3_ESM.xlsx]

## Sheet: tp4_od_rxn
List of reactions, with associated genes and equations, with opposite direction of fluxes in lean and obese condition, obtained with input fluxes measured at pre-prandial time point (tp4)
tp4
RXN	equation	ASSOCIATED GENES
HMR_0153	AMP[c] + PPi[c] + propanoyl-CoA[c] <=> ATP[c] + CoA[c] + propanoate[c]	ACSS3	ACSS2	ACSS1
HMR_0361	(5Z,8Z,11Z,14Z,17Z)-eicosapentaenoyl-CoA[c] + AMP[c] + PPi[c] <=> ATP[c] + CoA[c] + EPA[c]	ACSL4	ACSBG1	ACSL3	ACSBG2	SLC27A2	ACSL1	ACSL6	ACSL5
HMR_2016	5alpha-androstane-3,17-dione[c] + H+[c] + NADH[c] <=> NAD+[c] + androsterone[c]	AKR1C2	AKR1C1	AKR1C3	AKR1C4
HMR_2018	5alpha-androstane-3,17-dione[c] + H+[c] + NADPH[c] <=> NADP+[c] + androsterone[c]	AKR1C2	AKR1C1	AKR1C3	AKR1C4
HMR_2569	EPA[c] <=> EPA[r]
HMR_2591	CoA[c] + O-acetylcarnitine[c] <=> L-carnitine[c] + acetyl-CoA[c]	CPT1A	CPT1C	CPT1B
HMR_2720	(5Z,8Z,11Z,14Z,17Z)-eicosapentaenoyl-CoA[c] + L-carnitine[c] <=> (5Z,8Z,11Z,14Z,17Z)-eicosapentaenoylcarnitine[c] + CoA[c]	CPT1A	CPT1C	CPT1B
HMR_2865	(5Z,8Z,11Z,14Z,17Z)-eicosapentaenoylcarnitine[c] + L-carnitine[r] <=> (5Z,8Z,11Z,14Z,17Z)-eicosapentaenoylcarnitine[r] + L-carnitine[c]	SLC22A5
HMR_2866	(5Z,8Z,11Z,14Z,17Z)-eicosapentaenoyl-CoA[r] + L-carnitine[r] <=> (5Z,8Z,11Z,14Z,17Z)-eicosapentaenoylcarnitine[r] + CoA[r]	CRAT
HMR_2984	(5Z,8Z,11Z,14Z,17Z)-eicosapentaenoyl-CoA[r] + AMP[r] + PPi[r] <=> ATP[r] + CoA[r] + EPA[r]	ACSL4	ACSBG1	ACSL3	ACSBG2	SLC27A2	ACSL1	ACSL6	ACSL5
HMR_3029	L-carnitine[c] + O-acetylcarnitine[p] <=> L-carnitine[p] + O-acetylcarnitine[c]
HMR_3030	CoA[p] + O-acetylcarnitine[p] <=> L-carnitine[p] + acetyl-CoA[p]	CRAT
HMR_3106	acetyl-CoA[c] <=> acetyl-CoA[p]
HMR_3885	CoA[m] + acetoacetyl-CoA[m] <=> 2 acetyl-CoA[m]	ACAT1
HMR_3933	H+[c] + NADH[c] + formylglutathione[c] <=> NAD+[c] + hydroxymethylglutathione[c]	ADH5
HMR_3935	GSH[c] + formaldehyde[c] <=> hydroxymethylglutathione[c]	HMGCL
HMR_3947	H2O2[c] <=> H2O2[p]
HMR_3967	CDP[c] + GDP[c] <=> CMP[c] + GTP[c]	CMPK1
HMR_4006	ADP[c] + UTP[c] <=> ATP[c] + UDP[c]	NME2	NME3	NME4	NME5	NME2P1	NME7	NME6	NME1	NME2
HMR_4008	ADP[c] + UDP[c] <=> ATP[c] + UMP[c]	CMPK1
HMR_4028	ADP[c] + CTP[c] <=> ATP[c] + CDP[c]	NME2	NME3	NME4	NME5	NME2P1	NME7	NME6	NME1	NME2
HMR_4044	ADP[c] + dATP[c] <=> ATP[c] + dADP[c]	NME2	NME3	NME4	NME5	NME2P1	NME7	NME6	NME1	NME2
HMR_4331	AMP[c] + propanoyl-CoA[c] <=> CoA[c] + propinol adenylate[c]	ACSS3	ACSS2	ACSS1
HMR_4408	H2O[c] + fumarate[c] <=> malate[c]	FH
HMR_4410	H2O[m] + fumarate[m] <=> malate[m]	FH
HMR_4459	ATP[c] + propanoate[c] <=> PPi[c] + propinol adenylate[c]	ACSS3	ACSS2	ACSS1
HMR_4512	ADP[c] + dCDP[c] <=> ATP[c] + dCMP[c]	CMPK1
HMR_4570	ADP[c] + dGTP[c] <=> ATP[c] + dGDP[c]	NME2	NME3	NME4	NME5	NME2P1	NME7	NME6	NME1	NME2
HMR_4667	2-aminoadipate 6-semialdehyde[m] + H+[m] + NADH[m] + glutamate[m] <=> H2O[m] + NAD+[m] + saccharopine[m]	AASS	SCCPDH
HMR_4668	2-aminoadipate 6-semialdehyde[m] + H+[m] + NADPH[m] + glutamate[m] <=> H2O[m] + NADP+[m] + saccharopine[m]	AASS
HMR_4765	bilirubin[c] <=> bilirubin[r]
HMR_4846	AMP[c] + ATP[r] <=> AMP[r] + ATP[c]
HMR_4865	Pi[c] + malate[m] <=> Pi[m] + malate[c]	SLC25A10
HMR_4888	H2O[c] <=> H2O[m]	AQP8
HMR_4915	CoA[c] <=> CoA[p]
HMR_4940	GSH[c] + Pi[m] <=> GSH[m] + Pi[c]	SLC25A10
HMR_5004	Na+[c] + bilirubin[c] <=> Na+[r] + bilirubin[r]
HMR_5074	tyrosine[c] <=> tyrosine[s]	SLC7A2	SLC7A8	SLC7A5	SLC16A10	SLC36A1	SLC7A1	SLC43A1	SLC7A7	SLC7A3	SLC43A2	SLC3A2
HMR_5080	tryptophan[c] <=> tryptophan[s]	SLC7A2	SLC7A8	SLC7A5	SLC16A10	SLC36A1	SLC7A1	SLC43A1	SLC7A7	SLC7A3	SLC43A2	SLC3A2
HMR_5467	glycine[c] + proline[s] <=> glycine[s] + proline[c]	SLC7A5
HMR_5469	glycine[c] + valine[s] <=> glycine[s] + valine[c]	SLC7A5
HMR_5470	glycine[c] + threonine[s] <=> glycine[s] + threonine[c]	SLC7A5	SLC7A10	SLC3A2
HMR_5474	alanine[c] + serine[s] <=> alanine[s] + serine[c]	SLC7A5
HMR_5479	alanine[c] + cysteine[s] <=> alanine[s] + cysteine[c]	SLC7A5
HMR_5506	proline[c] + serine[s] <=> proline[s] + serine[c]	SLC7A5
HMR_5514	methionine[c] + tyrosine[s] <=> methionine[s] + tyrosine[c]	SLC7A5
HMR_5518	asparagine[c] + methionine[s] <=> asparagine[s] + methionine[c]	SLC7A5
HMR_5530	threonine[c] + tryptophan[s] <=> threonine[s] + tryptophan[c]	SLC7A5	ABCA1
HMR_5542	cysteine[c] + tyrosine[s] <=> cysteine[s] + tyrosine[c]	SLC7A5
HMR_5544	proline[c] + tyrosine[s] <=> proline[s] + tyrosine[c]	SLC7A5
HMR_5559	leucine[c] + valine[s] <=> leucine[s] + valine[c]	SLC7A5
HMR_5560	leucine[c] + threonine[s] <=> leucine[s] + threonine[c]	SLC7A5
HMR_5563	asparagine[c] + proline[s] <=> asparagine[s] + proline[c]	SLC7A5
HMR_5568	asparagine[c] + valine[s] <=> asparagine[s] + valine[c]	SLC7A5
HMR_5572	threonine[c] + valine[s] <=> threonine[s] + valine[c]	SLC7A5
HMR_6000	acetoacetate[c] + pyruvate[s] <=> acetoacetate[s] + pyruvate[c]	SLC16A8	SLC16A6	SLC16A7	SLC16A3	SLC16A1	SLC16A4	SLC16A5
HMR_6005	acetoacetate[c] + retinoate[s] <=> acetoacetate[s] + retinoate[c]	SLC16A8	SLC16A6	SLC16A7	SLC16A3	SLC16A1	SLC16A4	SLC16A5
HMR_6007	2-hydroxybutyrate[c] + pyruvate[s] <=> 2-hydroxybutyrate[s] + pyruvate[c]	SLC16A8	SLC16A6	SLC16A7	SLC16A3	SLC16A1	SLC16A4	SLC16A5
HMR_6013	2-hydroxybutyrate[c] + retinoate[s] <=> 2-hydroxybutyrate[s] + retinoate[c]	SLC16A8	SLC16A6	SLC16A7	SLC16A3	SLC16A1	SLC16A4	SLC16A5
HMR_6017	propanoate[c] + pyruvate[s] <=> propanoate[s] + pyruvate[c]	SLC16A8	SLC16A6	SLC16A7	SLC16A3	SLC16A1	SLC16A4	SLC16A5
HMR_6018	L-lactate[c] + pyruvate[s] <=> L-lactate[s] + pyruvate[c]	SLC16A8	SLC16A6	SLC16A7	SLC16A3	SLC16A1	SLC16A4	SLC16A5
HMR_6026	AKG[c] + L-lactate[s] <=> AKG[s] + L-lactate[c]	SLC16A8	SLC16A6	SLC16A7	SLC16A3	SLC16A1	SLC16A4	SLC16A5
HMR_6029	(R)-3-hydroxybutanoate[c] + AKG[s] <=> (R)-3-hydroxybutanoate[s] + AKG[c]	SLC16A8	SLC16A6	SLC16A7	SLC16A3	SLC16A1	SLC16A4	SLC16A5
HMR_6031	acetate[c] + formate[s] <=> acetate[s] + formate[c]	SLC16A8	SLC16A6	SLC16A7	SLC16A3	SLC16A1	SLC16A4	SLC16A5
HMR_6032	acetate[c] + propanoate[s] <=> acetate[s] + propanoate[c]	SLC16A8	SLC16A6	SLC16A7	SLC16A3	SLC16A1	SLC16A4	SLC16A5
HMR_6040	formate[c] + retinoate[s] <=> formate[s] + retinoate[c]	SLC16A8	SLC16A6	SLC16A7	SLC16A3	SLC16A1	SLC16A4	SLC16A5
HMR_6042	L-lactate[c] + propanoate[s] <=> L-lactate[s] + propanoate[c]	SLC16A8	SLC16A6	SLC16A7	SLC16A3	SLC16A1	SLC16A4	SLC16A5
HMR_6044	propanoate[c] + retinoate[s] <=> propanoate[s] + retinoate[c]	SLC16A8	SLC16A6	SLC16A7	SLC16A3	SLC16A1	SLC16A4	SLC16A5
HMR_6049	L-lactate[c] + retinoate[s] <=> L-lactate[s] + retinoate[c]	SLC16A8	SLC16A6	SLC16A7	SLC16A3	SLC16A1	SLC16A4	SLC16A5
HMR_6053	(R)-3-hydroxybutanoate[c] + retinoate[s] <=> (R)-3-hydroxybutanoate[s] + retinoate[c]	SLC16A8	SLC16A6	SLC16A7	SLC16A3	SLC16A1	SLC16A4	SLC16A5
HMR_6221	GSH[c] + HCO3-[c] + leukotriene A4[s] <=> GSH[s] + HCO3-[s] + leukotriene A4[c]	SLCO2A1
HMR_6222	GSH[c] + HCO3-[c] + leukotriene B4[s] <=> GSH[s] + HCO3-[s] + leukotriene B4[c]	SLCO2A1
HMR_6223	GSH[c] + HCO3-[c] + leukotriene F4[s] <=> GSH[s] + HCO3-[s] + leukotriene F4[c]	SLCO2A1
HMR_6224	GSH[c] + HCO3-[c] + prostaglandin A1[s] <=> GSH[s] + HCO3-[s] + prostaglandin A1[c]	SLCO2A1
HMR_6226	GSH[c] + HCO3-[c] + prostaglandin B1[s] <=> GSH[s] + HCO3-[s] + prostaglandin B1[c]	SLCO2A1
HMR_6228	GSH[c] + HCO3-[c] + prostaglandin C1[s] <=> GSH[s] + HCO3-[s] + prostaglandin C1[c]	SLCO2A1
HMR_6229	GSH[c] + HCO3-[c] + prostaglandin C2[s] <=> GSH[s] + HCO3-[s] + prostaglandin C2[c]	SLCO2A1
HMR_6232	GSH[c] + HCO3-[c] + prostaglandin D3[s] <=> GSH[s] + HCO3-[s] + prostaglandin D3[c]	SLCO2A1
HMR_6237	GSH[c] + HCO3-[c] + prostaglandin F2beta[s] <=> GSH[s] + HCO3-[s] + prostaglandin F2beta[c]	SLCO2A1
HMR_6238	GSH[c] + HCO3-[c] + prostaglandin G2[s] <=> GSH[s] + HCO3-[s] + prostaglandin G2[c]	SLCO2A1
HMR_6254	leukotriene A4[c] <=> leukotriene A4[s]
HMR_6255	leukotriene B4[c] <=> leukotriene B4[s]
HMR_6256	leukotriene F4[c] <=> leukotriene F4[s]
HMR_6259	prostaglandin A1[c] <=> prostaglandin A1[s]
HMR_6261	prostaglandin B1[c] <=> prostaglandin B1[s]
HMR_6263	prostaglandin C1[c] <=> prostaglandin C1[s]
HMR_6264	prostaglandin C2[c] <=> prostaglandin C2[s]
HMR_6267	prostaglandin D3[c] <=> prostaglandin D3[s]
HMR_6271	prostaglandin F2beta[c] <=> prostaglandin F2beta[s]
HMR_6272	prostaglandin G2[c] <=> prostaglandin G2[s]
HMR_6330	AKG[c] + Pi[m] <=> AKG[m] + Pi[c]	SLC25A10
HMR_6387	Na+[c] + Pi[c] <=> Na+[r] + Pi[r]
HMR_6391	AKG[c] + GSH[m] <=> AKG[m] + GSH[c]	SLC25A11
HMR_6521	fumarate[c] + thiosulfate[m] <=> fumarate[m] + thiosulfate[c]	SLC25A10
HMR_6522	malate[c] + thiosulfate[m] <=> malate[m] + thiosulfate[c]	SLC25A10
HMR_6605	H2O[c] + urate radical[c] <=> hydroxide[c] + urate[c]
HMR_6607	H2O[c] + urate radical[c] <=> hydroxyl radical[c] + urate[c]
HMR_6608	hydroxide[c] <=> hydroxyl radical[c]
HMR_6638	11-cis-retinal[c] + H+[c] + NADH[c] <=> 11-cis-retinol[c] + NAD+[c]	HSD17B6	RBP3	RDH5	RDH16	RLBP1	SDR16C5	DHRS4L2
HMR_6662	13-cis-retinoate[r] <=> retinoate[r]
HMR_6674	13-cis-retinal[r] + H2O[r] + NAD+[r] <=> H+[r] + NADH[r] + retinoate[r]	ALDH1A2	ALDH1A1
HMR_6676	13-cis-retinal[r] + H2O[r] + NAD+[r] <=> 13-cis-retinoate[r] + H+[r] + NADH[r]	ALDH1A2	ALDH1A1
HMR_7643	D-alanine[c] + glutamine[s] <=> D-alanine[s] + glutamine[c]	SLC7A10	SLC3A2
HMR_7644	D-alanine[c] + glycine[s] <=> D-alanine[s] + glycine[c]	SLC7A10	SLC3A2
HMR_7812	dADP[c] + dUDP[m] <=> dADP[m] + dUDP[c]	SLC25A19
HMR_7814	dCDP[c] + dUDP[m] <=> dCDP[m] + dUDP[c]	SLC25A19
HMR_7820	dADP[c] + dTDP[m] <=> dADP[m] + dTDP[c]	SLC25A19
HMR_7822	dCDP[c] + dTDP[m] <=> dCDP[m] + dTDP[c]	SLC25A19
HMR_7871	UDP[c] + dCDP[c] <=> UMP[c] + dCTP[c]	CMPK1
HMR_7885	ADP[n] + CTP[n] <=> ATP[n] + CDP[n]	NME2	NME1
HMR_8450	dCDP[c] + dGDP[c] <=> dCMP[c] + dGTP[c]	CMPK1
HMR_8455	dADP[n] + dCDP[n] <=> dATP[n] + dCMP[n]	CMPK1
HMR_8458	ADP[n] + CDP[n] <=> ATP[n] + CMP[n]	CMPK1
HMR_8460	CDP[n] + dCDP[n] <=> CTP[n] + dCMP[n]	CMPK1
HMR_8461	GDP[c] + dCDP[c] <=> GTP[c] + dCMP[c]	AK5
HMR_8463	CDP[c] + dCDP[c] <=> CTP[c] + dCMP[c]	CMPK1
HMR_8467	CDP[c] + UDP[c] <=> CMP[c] + UTP[c]	CMPK1
HMR_8469	CDP[c] + dADP[c] <=> CMP[c] + dATP[c]	CMPK1
HMR_8530	GSH[c] + NAD+[c] + formaldehyde[c] <=> H+[c] + NADH[c] + formylglutathione[c]	ADHFE1	ADH6	ADH1A	ADH7	ADH1B	ADH5	ADH4	ADH1C
HMR_8662	CoA[m] + GTP[m] + itaconate[m] <=> GDP[m] + Pi[m] + itaconyl-CoA[m]	SUCLA2	SUCLG1	SUCLG2
HMR_8663	ADP[m] + Pi[m] + itaconyl-CoA[m] <=> ATP[m] + CoA[m] + itaconate[m]	SUCLA2	SUCLG1	SUCLG2
HMR_8667	ADP[m] + Pi[m] + mesaconyl-CoA[m] <=> ATP[m] + CoA[m] + mesaconate[m]	SUCLA2	SUCLG1	SUCLG2
HMR_8668	CoA[m] + GTP[m] + mesaconate[m] <=> GDP[m] + Pi[m] + mesaconyl-CoA[m]	SUCLA2	SUCLG1	SUCLG2
HMR_8709	11-cis-retinal[c] + H+[c] + NADPH[c] <=> 11-cis-retinol[c] + NADP+[c]	HSD17B6	RBP3	RDH5	RDH16	RLBP1	SDR16C5	DHRS4L2
HMR_8733	D-serine[c] + glutamine[s] <=> D-serine[s] + glutamine[c]	SLC7A10	SLC3A2
HMR_8734	D-serine[c] + glycine[s] <=> D-serine[s] + glycine[c]	SLC7A10	SLC3A2
HMR_8741	fumarate[c] + sulfite[m] <=> fumarate[m] + sulfite[c]	SLC25A10

## Sheet: tp4_od_gene_expr
Expression values mean and standard deviation of genes associated to the reactions with opposite direction in lean and obese (tp4)
	LEAN		OBESE
gene	mean	sd	mean	sd
ACSS3	6.80182	0.692653	6.83923	0.83529
ACSL4	6.09229	0.713603	5.87544	0.73766
AKR1C2	8.27112	0.978971	7.99686	0.839799
CPT1A	8.37213	0.637261	8.42791	0.690169
SLC22A5	9.28941	0.552435	9.47542	0.515746
CRAT	8.31432	0.435787	8.34529	0.456315
ACAT1	10.5502	0.550486	10.6624	0.59299
ADH5	10.8047	0.321707	10.7851	0.369016
HMGCL	10.1439	0.445705	10.2128	0.394926
CMPK1	10.1568	0.711231	10.1502	0.697668
NME2	11.4432	0.433137	11.5855	0.373714
FH	9.93627	0.450462	10.1221	0.488887
AASS	5.55485	0.477852	5.46667	0.669585
SLC25A10	7.51902	0.448576	7.68644	0.458657
AQP8	5.20185	0.2689	5.26422	0.352022
SLC7A2	3.7066	0.222596	3.76975	0.327458
SLC7A5	8.36747	0.952862	8.55193	0.937674
SLC16A8	5.84447	0.302523	5.77702	0.283751
SLCO2A1	7.83219	0.466145	7.70804	0.615249
SLC25A11	9.36101	0.626491	9.59538	0.533002
HSD17B6	6.53883	1.14919	6.51838	0.99203
ALDH1A2	6.96267	0.985557	6.64408	0.904398
SLC7A10	4.88494	0.337403	4.82747	0.293378
AK5	7.29133	1.38531	6.97886	1.27222
SUCLA2	9.15637	0.618555	9.16177	0.677778
ACSBG1	4.37016	0.228696	4.35194	0.22599
AKR1C1	8.40741	0.894054	8.1175	0.747092
NME3	11.0156	0.639676	11.3178	0.66182
SCCPDH	9.75953	0.699484	10.1553	0.700064
SLC7A8	9.82	0.630611	9.77082	0.644046
ABCA1	8.52103	0.564746	8.2817	0.562419
SLC16A6	7.80117	1.14735	7.95867	1.22098
RBP3	5.15287	0.272389	5.12463	0.316996
ALDH1A1	7.10748	0.904465	6.76764	0.983412
SLC3A2	9.23659	0.554543	9.20962	0.545997
NME1	10.9143	0.802673	11.2478	0.608464
ADH6	4.67032	0.284637	4.72359	0.380373
SUCLG1	11.3789	0.28267	11.3646	0.297787
ACSL3	10.7642	0.434661	10.734	0.486299
AKR1C3	8.49265	1.07346	8.25161	1.1763
CPT1B	9.48155	0.808141	9.45694	0.682005
NME4	9.73217	0.563329	9.8867	0.615091
SLC16A7	5.6624	1.31343	5.02317	1.03908
RDH5	6.89302	0.519214	6.72572	0.301549
ADH1A	3.44378	0.208793	3.40994	0.196899
SUCLG2	9.72909	0.612278	9.85362	0.53048
ACSBG2	4.12719	0.348607	4.14043	0.330425
AKR1C4	3.19759	0.167791	3.19302	0.190875
NME5	8.11887	0.881244	8.05186	0.933444
SLC16A10	4.64592	0.529013	4.55169	0.445634
SLC16A3	8.59996	0.482511	8.67052	0.475952
RDH16	6.87967	0.886641	7.22578	1.18513
ADH7	4.45411	0.259731	4.48251	0.280945
SLC27A2	8.00861	1.62413	8.40723	1.6925
SLC36A1	10.0823	0.511047	10.0071	0.481918
SLC16A1	6.32535	0.748249	6.18497	0.788884
RLBP1	4.47592	0.23503	4.44739	0.268584
ADH1B	7.00572	1.98162	5.9115	1.597
ACSL1	9.46389	0.838295	8.92603	0.772581
NME7	9.05998	0.649878	9.34719	0.702973
SLC7A1	10.1262	0.496693	10.0211	0.603994
SLC16A4	6.49731	1.05732	6.47406	1.03977
ACSL6	4.91968	0.254382	4.91321	0.251139
NME6	7.26642	0.553482	7.3624	0.498084
SLC43A1	7.77667	0.530413	7.67405	0.695117
SLC16A5	8.19785	0.783225	7.98889	1.04252
ACSL5	7.50611	0.802083	7.18993	0.806264
SLC7A7	8.99562	0.673272	8.94941	0.653361
ADH1C	4.90302	0.597415	4.75527	0.491093

## Sheet: tp4_FC
List of reactions, with associated equations and genes, having higher flux rates in obese vs lean condition (log2FC≥1), obtained with input fluxes measured at pre-prandial time point (tp4)
LOG2FC ≥ 1
RXN	equation	log2FC	ASSOCIATED GENES
HMR_3769	3-methylcrotonyl-CoA[m] + ubiquinol[m] <=> isovaleryl-CoA[m] + ubiquinone[m]	9.63442	IVD
HMR_3770	3-methylcrotonyl-CoA[m] + FADH2[m] <=> FAD[m] + isovaleryl-CoA[m]	9.63442	ACADSB
HMR_3923	5,10-methylene-THF[m] + CO2[m] + H+[m] + NADH[m] + NH3[m] => NAD+[m] + THF[m] + glycine[m]	1.0675	DLD	GCSH	AMT	GLDC
HMR_4440	5,10-methenyl-THF[m] + NADH[m] <=> 5,10-methylene-THF[m] + NAD+[m]	7.30435	MTHFD2	PRPF31	MTHFD2L	PRPF31
HMR_4444	5,10-methenyl-THF[m] + NADPH[m] <=> 5,10-methylene-THF[m] + NADP+[m]	7.30435	MTHFD2
HMR_4635	ADP[c] + dTTP[c] <=> ATP[c] + dTDP[c]	5.03383	NME2	NME3	NME4	NME5	NME2P1	NME7	NME6	NME1	NME2
HMR_4852	AKG[c] + malate[m] <=> AKG[m] + malate[c]	6.10992	SLC25A11
HMR_5043	H+[c] + Pi[c] <=> H+[m] + Pi[m]	2.19085	SLC25A3
HMR_5521	homoserine[c] + methionine[s] <=> homoserine[s] + methionine[c]	4.17646	SLC7A5
HMR_5526	leucine[c] + tryptophan[s] <=> leucine[s] + tryptophan[c]	3.59249	SLC7A5
HMR_5585	histidine[c] + ornithine[s] <=> histidine[s] + ornithine[c]	1.19388	SLC7A6	SLC7A5
HMR_6388	PPi[c] + Pi[r] <=> PPi[r] + Pi[c]	19.9316
LOG2FC ≤ -1
RXN	equation	log2FC	ASSOCIATED GENES
HMR_0002	H2O[s] + TAG-chylomicron pool[s] => 1,2-diacylglycerol-chylomicron pool[s] + fatty acid-chylomicron pool[s]	-1.74926	LPL
HMR_0003	1,2-diacylglycerol-chylomicron pool[s] + H2O[s] => 1-acylglycerol-chylomicron pool[s] + fatty acid-chylomicron pool[s]	-1.74926	PNPLA4	LIPE	PNPLA3	LIPG	AADAC	DAGLA	DAGLB	PNLIPRP2	LIPC	CEL	PNLIP	PNPLA2	LIPF	PNLIPRP1	PNLIPRP3
HMR_0004	1-acylglycerol-chylomicron pool[s] => 1-acylglycerol-chylomicron pool[c]	-1.74926
HMR_0005	1-acylglycerol-chylomicron pool[c] + H2O[c] => fatty acid-LD-TG1 pool[c] + glycerol[c]	-1.74926	MGLL	ABHD12	ABHD6
HMR_0007	H2O[s] + TAG-VLDL pool[s] => 1,2-diacylglycerol-VLDL pool[s] + fatty acid-VLDL pool[s]	-1.74926	LPL
HMR_0008	1,2-diacylglycerol-VLDL pool[s] + H2O[s] => 1-acylglycerol-VLDL pool[s] + fatty acid-VLDL pool[s]	-1.74926	LPL
HMR_0009	1-acylglycerol-VLDL pool[s] => 1-acylglycerol-VLDL pool[c]	-1.74926
HMR_0010	1-acylglycerol-VLDL pool[c] + H2O[c] => fatty acid-LD-TG1 pool[c] + glycerol[c]	-1.74926	MGLL	ABHD12	ABHD6
HMR_0011	0.5 fatty acid-VLDL pool[s] + 0.5 fatty acid-chylomicron pool[s] => fatty acid-uptake pool[s]	-1.74814
HMR_0012	fatty acid-uptake pool[s] => 5.1e-005 (10Z)-heptadecenoic acid[s] + 5.1e-005 (11Z,14Z)-eicosadienoic acid[s] + 5.1e-005 (11Z,14Z,17Z)-eicosatrienoic acid[s] + 5.1e-005 (13Z)-eicosenoic acid[s] + 5.1e-005 (13Z)-octadecenoic acid[s] + 5.1e-005 (13Z,16Z)-docosadienoic acid[s] + 5.1e-005 (4Z,7Z,10Z,13Z,16Z)-DPA[s] + 5.1e-005 (6Z,9Z)-octadecadienoic acid[s] + 5.1e-005 (6Z,9Z,12Z,15Z,18Z)-TPA[s] + 5.1e…	-1.74814
HMR_0016	5.1e-005 (10Z)-heptadecenoic acid[s] + 0.002293 (11Z,14Z)-eicosadienoic acid[s] + 0.000266 (11Z,14Z,17Z)-eicosatrienoic acid[s] + 0.000175 (13Z)-eicosenoic acid[s] + 0.002986 (13Z)-octadecenoic acid[s] + 4e-005 (13Z,16Z)-docosadienoic acid[s] + 8.2e-005 (4Z,7Z,10Z,13Z,16Z)-DPA[s] + 4.9e-005 (6Z,9Z)-octadecadienoic acid[s] + 3.8e-005 (6Z,9Z,12Z,15Z,18Z)-TPA[s] + 3.8e-005 (6Z,9Z,12Z,15Z,18Z,21Z)-TH…	-1.60105
HMR_0020	cholesterol-ester pool[c] <=> cholesterol-ester pool[r]	-2.0126
HMR_0188	AMP[c] + PPi[c] + lauroyl-CoA[c] <=> ATP[c] + CoA[c] + lauric acid[c]	-2.32193	ACSL4	ACSBG1	ACSL3	ACSBG2	SLC27A2	ACSL1	ACSL6	ACSL5
HMR_0190	ATP[c] + H2O[c] + lauric acid[c] => ADP[c] + Pi[c] + lauric acid[s]	-1.58496	CA12	CA2	CA9	CA14	CA6	CA1	NAE1	CA3	ABCA1	AP1G1	CA4	CA7	CA5B	CA5A	CA8	CA13
HMR_0195	myristic acid[s] => myristic acid[c]	-1.88982	SLC27A6	FABP3	SLC27A1	CD36	SLC27A3	FABP2	FABP1	FABP7	FABP5	SLC27A4	FABP6	FABP4	FABP12	FABP9
HMR_0196	AMP[c] + PPi[c] + myristoyl-CoA[c] <=> ATP[c] + CoA[c] + myristic acid[c]	-1.80453	ACSL4	ACSBG1	ACSL3	ACSBG2	SLC27A2	ACSL1	ACSL6	ACSL5
HMR_0202	(9E)-tetradecenoic acid[c] + ATP[c] + H2O[c] => (9E)-tetradecenoic acid[s] + ADP[c] + Pi[c]	-1.80735	ABCA1
HMR_0215	ATP[c] + H2O[c] + pentadecylic acid[c] => ADP[c] + Pi[c] + pentadecylic acid[s]	-1.58496	ABCA1
HMR_0217	AMP[c] + PPi[c] + palmitoyl-CoA[c] <=> ATP[c] + CoA[c] + palmitate[c]	-2.79183	ACSL4	ACSBG1	ACSL3	ACSBG2	SLC27A2	ACSL1	ACSL6	ACSL5
HMR_0225	palmitolate[s] => palmitolate[c]	-1.8408	SLC27A6	FABP3	SLC27A1	CD36	SLC27A3	FABP2	FABP1	FABP7	FABP5	SLC27A4	FABP6	FABP4	FABP12	FABP9
HMR_0226	AMP[c] + PPi[c] + palmitoleoyl-CoA[c] <=> ATP[c] + CoA[c] + palmitolate[c]	-1.77642	ACSL4	ACSBG1	ACSL3	ACSBG2	SLC27A2	ACSL1	ACSL6	ACSL5
HMR_0233	7-hexadecenoyl-CoA[c] + AMP[c] + PPi[c] <=> 7-palmitoleic acid[c] + ATP[c] + CoA[c]	-1.80735	ACSL4	ACSBG1	ACSL3	ACSBG2	SLC27A2	ACSL1	ACSL6	ACSL5
HMR_0235	7-palmitoleic acid[c] + ATP[c] + H2O[c] => 7-palmitoleic acid[s] + ADP[c] + Pi[c]	-1.70044	ABCA1
HMR_0237	AMP[c] + PPi[c] + heptadecanoyl-CoA[c] <=> ATP[c] + CoA[c] + margaric acid[c]	-1	ACSL4	ACSBG1	ACSL3	ACSBG2	SLC27A2	ACSL1	ACSL6	ACSL5
HMR_0247	9-heptadecylenic acid[c] + ATP[c] + H2O[c] => 9-heptadecylenic acid[s] + ADP[c] + Pi[c]	-1.45943	ABCA1
HMR_0248	stearate[s] => stearate[c]	-1.97797	SLC27A6	FABP3	SLC27A1	CD36	SLC27A3	FABP2	FABP1	FABP7	FABP5	SLC27A4	FABP6	FABP4	FABP12	FABP9
HMR_0249	AMP[c] + PPi[c] + stearoyl-CoA[c] <=> ATP[c] + CoA[c] + stearate[c]	-1.6032	ACSL4	ACSBG1	ACOT2	ACSL3	ACSBG2	SLC27A2	ACSL1	ACSL6	ACOT4	ACSL5
HMR_0257	(13Z)-octadecenoic acid[c] + ATP[c] + H2O[c] => (13Z)-octadecenoic acid[s] + ADP[c] + Pi[c]	-1.58496	ABCA1
HMR_0259	AMP[c] + PPi[c] + cis-vaccenoyl-CoA[c] <=> ATP[c] + CoA[c] + cis-vaccenic acid[c]	-1.1375	ACSL4	ACSBG1	ACSL3	ACSBG2	SLC27A2	ACSL1	ACSL6	ACSL5
HMR_0261	ATP[c] + H2O[c] + cis-vaccenic acid[c] => ADP[c] + Pi[c] + cis-vaccenic acid[s]	-1.56188	ABCA1
HMR_0262	oleate[s] => oleate[c]	-1.87673	SLC27A6	FABP3	SLC27A1	CD36	SLC27A3	FABP2	FABP1	FABP7	FABP5	SLC27A4	FABP6	FABP4	FABP12	FABP9
HMR_0263	ATP[c] + CoA[c] + oleate[c] => AMP[c] + PPi[c] + oleoyl-CoA[c]	-1.78383	ACSL4	ACSBG1	ACSL3	ACSBG2	SLC27A2	ACSL1	ACSL6	ACSL5
HMR_0283	AMP[c] + PPi[c] + eicosanoyl-CoA[c] <=> ATP[c] + CoA[c] + eicosanoate[c]	-2	ACSL4	ACSBG1	ACSL3	ACSBG2	SLC27A2	ACSL1	ACSL6	ACSL5
HMR_0287	ATP[c] + H2O[c] + eicosanoate[c] => ADP[c] + Pi[c] + eicosanoate[s]	-1	ABCA1
HMR_0293	(11Z)-eicosenoyl-CoA[c] + AMP[c] + PPi[c] <=> ATP[c] + CoA[c] + cis-gondoic acid[c]	-2	ACSL4	ACSBG1	ACSL3	ACSBG2	SLC27A2	ACSL1	ACSL6	ACSL5
HMR_0295	ATP[c] + H2O[c] + cis-gondoic acid[c] => ADP[c] + Pi[c] + cis-gondoic acid[s]	-1.48543	ABCA1
HMR_0297	9-eicosenoic acid[c] + ATP[c] + CoA[c] <=> 9-eicosenoyl-CoA[c] + AMP[c] + PPi[c]	-1.58496	ACSL4	ACSBG1	ACSL3	ACSBG2	SLC27A2	ACSL1	ACSL6	ACSL5
HMR_0299	9-eicosenoic acid[c] + ATP[c] + H2O[c] => 9-eicosenoic acid[s] + ADP[c] + Pi[c]	-1.58496	ABCA1
HMR_0319	(13Z)-docosenoyl-CoA[c] + AMP[c] + PPi[c] <=> ATP[c] + CoA[c] + cis-erucic acid[c]	-1	ACSL4	ACSBG1	ACSL3	ACSBG2	SLC27A2	ACSL1	ACSL6	ACSL5
HMR_0348	linolenate[s] => linolenate[c]	-1.77259	SLC27A6	FABP3	SLC27A1	CD36	SLC27A3	FABP2	FABP1	FABP7	FABP5	SLC27A4	FABP6	FABP4	FABP12	FABP9
HMR_0349	AMP[c] + PPi[c] + linolenoyl-CoA[c] <=> ATP[c] + CoA[c] + linolenate[c]	-1.73697	ACSL4	ACSBG1	ACSL3	ACSBG2	SLC27A2	ACSL1	ACSL6	ACSL5
HMR_0353	(6Z,9Z,12Z,15Z)-octadecatetraenoyl-CoA[c] + AMP[c] + PPi[c] <=> ATP[c] + CoA[c] + stearidonic acid[c]	-1	ACSL4	ACSBG1	ACSL3	ACSBG2	SLC27A2	ACSL1	ACSL6	ACSL5
HMR_0360	EPA[s] => EPA[c]	-2	SLC27A6	FABP3	SLC27A1	CD36	SLC27A3	FABP2	FABP1	FABP7	FABP5	SLC27A4	FABP6	FABP4	FABP12	FABP9
HMR_0365	(7Z,10Z,13Z,16Z,19Z)-docosapentaenoyl-CoA [c] + AMP[c] + PPi[c] <=> ATP[c] + CoA[c] + DPA[c]	-1.58496	ACSL4	ACSBG1	ACSL3	ACSBG2	SLC27A2	ACSL1	ACSL6	ACSL5
HMR_0367	ATP[c] + DPA[c] + H2O[c] => ADP[c] + DPA[s] + Pi[c]	-1	ABCA1
HMR_0376	DHA[s] => DHA[c]	-1.8365	SLC27A6	FABP3	SLC27A1	CD36	SLC27A3	FABP2	FABP1	FABP7	FABP5	SLC27A4	FABP6	FABP4	FABP12	FABP9
HMR_0377	(4Z,7Z,10Z,13Z,16Z,19Z)-docosahexaenoyl-CoA[c] + AMP[c] + PPi[c] <=> ATP[c] + CoA[c] + DHA[c]	-1.32193	ACSL4	ACSBG1	ACSL3	ACSBG2	SLC27A2	ACSL1	ACSL6	ACSL5
HMR_0396	linoleate[s] => linoleate[c]	-1.8803	SLC27A6	FABP3	SLC27A1	CD36	SLC27A3	FABP2	FABP1	FABP7	FABP5	SLC27A4	FABP6	FABP4	FABP12	FABP9
HMR_0397	AMP[c] + PPi[c] + linoleoyl-CoA[c] <=> ATP[c] + CoA[c] + linoleate[c]	-1.67497	ACSL4	ACSBG1	ACSL3	ACSBG2	SLC27A2	ACSL1	ACSL6	ACSL5
HMR_0401	AMP[c] + PPi[c] + gamma-linolenoyl-CoA[c] <=> ATP[c] + CoA[c] + gamma-linolenate[c]	-1	ACSL4	ACSBG1	ACSL3	ACSBG2	SLC27A2	ACSL1	ACSL6	ACSL5
HMR_0404	dihomo-gamma-linolenate[s] => dihomo-gamma-linolenate[c]	-2	SLC27A6	FABP3	SLC27A1	CD36	SLC27A3	FABP2	FABP1	FABP7	FABP5	SLC27A4	FABP6	FABP4	FABP12	FABP9
HMR_0405	AMP[c] + PPi[c] + dihomo-gamma-linolenoyl-CoA[c] <=> ATP[c] + CoA[c] + dihomo-gamma-linolenate[c]	-1.26303	ACSL4	ACSBG1	ACSL3	ACSBG2	SLC27A2	ACSL1	ACSL6	ACSL5
HMR_0409	AMP[c] + PPi[c] + arachidonyl-CoA[c] <=> ATP[c] + CoA[c] + arachidonate[c]	-1.24101	ACSL4	ACSBG1	ACSL3	ACSBG2	SLC27A2	ACSL1	ACSL6	ACSL5
HMR_0413	(7Z,10Z,13Z,16Z)-docosatetraenoyl-CoA[c] + AMP[c] + PPi[c] <=> ATP[c] + CoA[c] + adrenic acid[c]	-1.58496	ACSL4	ACSBG1	ACSL3	ACSBG2	SLC27A2	ACSL1	ACSL6	ACSL5
HMR_0415	ATP[c] + H2O[c] + adrenic acid[c] => ADP[c] + Pi[c] + adrenic acid[s]	-1	ABCA1
HMR_0425	(4Z,7Z,10Z,13Z,16Z)-DPA[c] + ATP[c] + CoA[c] <=> (4Z,7Z,10Z,13Z,16Z)-docosapentaenoyl-CoA[c] + AMP[c] + PPi[c]	-1	ACSL4	ACSBG1	ACSL3	ACSBG2	SLC27A2	ACSL1	ACSL6	ACSL5
HMR_0429	(11Z,14Z)-eicosadienoic acid[c] + ATP[c] + CoA[c] <=> (11Z,14Z)-eicosadienoyl-CoA[c] + AMP[c] + PPi[c]	-1.58496	ACSL4	ACSBG1	ACSL3	ACSBG2	SLC27A2	ACSL1	ACSL6	ACSL5
HMR_0431	(11Z,14Z)-eicosadienoic acid[c] + ATP[c] + H2O[c] => (11Z,14Z)-eicosadienoic acid[s] + ADP[c] + Pi[c]	-1.80735	ABCA1
HMR_0453	H+[c] + NADPH[c] + glyceraldehyde[c] <=> NADP+[c] + glycerol[c]	-1.74885	AKR1B1	AKR1A1	ADH6	ADH1A	ADH7	ADH1B	ADH5	AKR1B10	ADH4	ADH1C
HMR_0454	ATP[c] + glyceraldehyde[c] => ADP[c] + GAP[c]	-1.74885
HMR_0483	DHAP[c] + ubiquinol[m] => sn-glycerol-3-phosphate[c] + ubiquinone[m]	-5.75933	GPD2
HMR_0493	palmitoyl-CoA[c] + sn-glycerol-3-phosphate[c] => 1-acylglycerol-3P-palm[c] + CoA[c]	-5.56986	GPAM	AGPAT9	AGPAT6	GPAT2
HMR_0499	sn-glycerol-3-phosphate[c] + stearoyl-CoA[c] => 1-acylglycerol-3P-stea[c] + CoA[c]	-5.39232	GPAM	AGPAT9	AGPAT6	GPAT2
HMR_0502	oleoyl-CoA[c] + sn-glycerol-3-phosphate[c] => 1-acylglycerol-3P-ol[c] + CoA[c]	-5.20945	GPAM	AGPAT9	AGPAT6	GPAT2
HMR_0534	linoleoyl-CoA[c] + sn-glycerol-3-phosphate[c] => 1-acylglycerol-3P-lin[c] + CoA[c]	-6.20945	GPAM	AGPAT9	AGPAT6	GPAT2
HMR_0546	4.5e-005 (10Z)-heptadecenoyl-CoA[c] + 4.5e-005 (11Z)-docosenoyl-CoA[c] + 4.5e-005 (11Z)-eicosenoyl-CoA[c] + 4.5e-005 (11Z,14Z)-eicosadienoyl-CoA[c] + 4.5e-005 (11Z,14Z,17Z)-eicosatrienoyl-CoA[c] + 4.5e-005 (13Z)-docosenoyl-CoA[c] + 4.5e-005 (13Z)-eicosenoyl-CoA[c] + 4.5e-005 (13Z)-octadecenoyl-CoA[c] + 4.5e-005 (13Z,16Z)-docosadienoyl-CoA[c] + 4.5e-005 (15Z)-tetracosenoyl-CoA[c] + 0.0016 (4Z,7Z,1…	-1.38923
HMR_0547	5e-005 (10Z)-heptadecenoyl-CoA[c] + 5e-005 (11Z)-docosenoyl-CoA[c] + 5e-005 (11Z)-eicosenoyl-CoA[c] + 5e-005 (11Z,14Z)-eicosadienoyl-CoA[c] + 5e-005 (11Z,14Z,17Z)-eicosatrienoyl-CoA[c] + 5e-005 (13Z)-docosenoyl-CoA[c] + 5e-005 (13Z)-eicosenoyl-CoA[c] + 5e-005 (13Z)-octadecenoyl-CoA[c] + 5e-005 (13Z,16Z)-docosadienoyl-CoA[c] + 5e-005 (15Z)-tetracosenoyl-CoA[c] + 0.0011 (4Z,7Z,10Z,13Z,16Z)-docosape…	-2.01707
HMR_0548	0.000538 (10Z)-heptadecenoyl-CoA[c] + 0.000538 (11Z)-docosenoyl-CoA[c] + 0.000538 (11Z)-eicosenoyl-CoA[c] + 0.000538 (11Z,14Z)-eicosadienoyl-CoA[c] + 0.000538 (11Z,14Z,17Z)-eicosatrienoyl-CoA[c] + 0.000538 (13Z)-docosenoyl-CoA[c] + 0.000538 (13Z)-eicosenoyl-CoA[c] + 0.000538 (13Z)-octadecenoyl-CoA[c] + 0.000538 (13Z,16Z)-docosadienoyl-CoA[c] + 0.000538 (15Z)-tetracosenoyl-CoA[c] + 0.003912 (4Z,7Z…	-1.38686
HMR_0551	0.000586 (10Z)-heptadecenoyl-CoA[c] + 0.000586 (11Z)-docosenoyl-CoA[c] + 0.000586 (11Z)-eicosenoyl-CoA[c] + 0.000586 (11Z,14Z)-eicosadienoyl-CoA[c] + 0.000586 (11Z,14Z,17Z)-eicosatrienoyl-CoA[c] + 0.000586 (13Z)-docosenoyl-CoA[c] + 0.000586 (13Z)-eicosenoyl-CoA[c] + 0.000586 (13Z)-octadecenoyl-CoA[c] + 0.000586 (13Z,16Z)-docosadienoyl-CoA[c] + 0.000586 (15Z)-tetracosenoyl-CoA[c] + 0.012398 (4Z,7Z…	-1
HMR_0556	0.000538 1-acylglycerol-3P-10,13,16,19-doco[c] + 0.000538 1-acylglycerol-3P-10,13,16-docosa[c] + 0.000538 1-acylglycerol-3P-10-heptade[c] + 0.000538 1-acylglycerol-3P-11,14,17-eico[c] + 0.000538 1-acylglycerol-3P-11,14-eicosa[c] + 0.000538 1-acylglycerol-3P-11-docose[c] + 0.000538 1-acylglycerol-3P-11-eico[c] + 0.000538 1-acylglycerol-3P-12,15,18,21-tetra[c] + 0.000538 1-acylglycerol-3P-13,16,19-…	-6.01346
HMR_0559	0.000586 1-acylglycerol-3P-10,13,16,19-doco[c] + 0.000586 1-acylglycerol-3P-10,13,16-docosa[c] + 0.000586 1-acylglycerol-3P-10-heptade[c] + 0.000586 1-acylglycerol-3P-11,14,17-eico[c] + 0.000586 1-acylglycerol-3P-11,14-eicosa[c] + 0.000586 1-acylglycerol-3P-11-docose[c] + 0.000586 1-acylglycerol-3P-11-eico[c] + 0.000586 1-acylglycerol-3P-12,15,18,21-tetra[c] + 0.000586 1-acylglycerol-3P-13,16,19-…	-1
HMR_0588	1-acylglycerol-3P-LD-TG1 pool[c] + acyl-CoA-LD-TG2 pool[c] => CoA[c] + phosphatidate-LD-TAG pool[c]	-1.38219	ABHD5	AGPAT4	MBOAT2	AGPAT5	AGPAT3	AGPAT2	MBOAT1	LCLAT1	AGPAT1	AGPAT1	AGPAT1	AGPAT1	AGPAT1	AGPAT1	AGPAT1
HMR_0589	1-acylglycerol-3P-LD-PC pool[c] + acyl-CoA-LD-PC pool[c] => CoA[c] + phosphatidate-LD-PC pool[c]	-6.01346	ABHD5	AGPAT4	MBOAT2	AGPAT5	AGPAT3	AGPAT2	MBOAT1	LCLAT1	AGPAT1	AGPAT1	AGPAT1	AGPAT1	AGPAT1	AGPAT1	AGPAT1
HMR_0592	1-acylglycerol-3P-LD-PI pool[c] + acyl-CoA-LD-PI pool[c] => CoA[c] + phosphatidate-LD-PI pool[c]	-1	ABHD5	AGPAT4	MBOAT2	AGPAT5	AGPAT3	AGPAT2	MBOAT1	LCLAT1	AGPAT1	AGPAT1	AGPAT1	AGPAT1	AGPAT1	AGPAT1	AGPAT1
HMR_0596	H2O[c] + phosphatidate-LD-TAG pool[c] => 1,2-diacylglycerol-LD-TAG pool[c] + Pi[c]	-1.38219	PPAP2A	LPIN2	LPPR2	LPPR4	LPPR3	LPIN3	LPIN1	PPAP2C	PPAPDC1B	PPAP2B	PPAPDC1A
HMR_0597	H2O[c] + phosphatidate-LD-PC pool[c] => 1,2-diacylglycerol-LD-PC pool[c] + Pi[c]	-6.01346	PPAP2A	LPIN2	LPPR2	LPPR4	LPPR3	LPIN3	LPIN1	PPAP2C	PPAPDC1B	PPAP2B	PPAPDC1A
HMR_0605	1,2-diacylglycerol-LD-TAG pool[c] + acyl-CoA-LD-TG3 pool[c] => CoA[c] + TAG-LD pool[c]	-2.01707	DGAT2	MOGAT3	MOGAT1	MOGAT2	DGAT1
HMR_0607	CDP-diacylglycerol-LD-PI pool[c] + PPi[c] <=> CTP[c] + phosphatidate-LD-PI pool[c]	-1	CDS2	CDS1
HMR_0610	CDP-diacylglycerol-LD-PI pool[c] + inositol[c] => CMP[c] + PI pool[c]	-1	CDIPT
HMR_0623	PC-LD pool[c] + serine[c] => PS-LD pool[c] + choline[c]	-2	PTDSS1
HMR_0625	1,2-diacylglycerol-LD-PC pool[c] + CDP-choline[c] + H+[c] => CMP[c] + PC-LD pool[c]	-6.01346	CHPT1	CEPT1
HMR_0627	PS-LD pool[c] => CO2[c] + PE-LD pool[c]	-2.05889	PISD
HMR_0636	ATP[c] + choline[c] => ADP[c] + phosphocholine[c]	-2	CHKB	CHKA
HMR_0638	CTP[c] + phosphocholine[c] => CDP-choline[c] + H+[c] + PPi[c]	-2	PCYT1B	PCYT1A
HMR_0653	PE-LD pool[c] + SAM[c] => PE-NME-LD pool[c] + SAH[c]	-2.08746	PEMT
HMR_0654	PE-NME-LD pool[c] + SAM[c] => PPE-NME2-LD pool[c] + SAH[c]	-2.08746	PEMT
HMR_0657	H+[c] + PPE-NME2-LD pool[c] + SAM[c] => PC-LD pool[c] + SAH[c]	-2.08746	PEMT
HMR_0685	fatty acid-LD-TG1 pool[c] => 1e-005 (10Z)-heptadecenoic acid[c] + 1e-005 (11Z,14Z)-eicosadienoic acid[c] + 1e-005 (11Z,14Z,17Z)-eicosatrienoic acid[c] + 1e-005 (13Z)-eicosenoic acid[c] + 1e-005 (13Z)-octadecenoic acid[c] + 1e-005 (13Z,16Z)-docosadienoic acid[c] + 2e-005 (4Z,7Z,10Z,13Z,16Z)-DPA[c] + 1e-005 (6Z,9Z)-octadecadienoic acid[c] + 1e-005 (6Z,9Z,12Z,15Z,18Z)-TPA[c] + 1e-005 (6Z,9Z,12Z,15Z,…	-1.74732
HMR_0703	2 H+[p] + 2 NADPH[p] + palmitoyl-CoA[p] => CoA[p] + 2 NADP+[p] + hexadecanol[p]	-2	FAR2	FAR1
HMR_1440	2 H+[c] + HMG-CoA[c] + 2 NADPH[c] => (R)-mevalonate[c] + CoA[c] + 2 NADP+[c]	-2.01501	HMGCR
HMR_1445	(R)-mevalonate[c] + ATP[c] => (R)-5-phosphomevalonate[c] + ADP[c]	-2.01501	MVK
HMR_1448	(R)-5-diphosphomevalonate[c] + ADP[c] <=> (R)-5-phosphomevalonate[c] + ATP[c]	-2.01501	PMVK
HMR_1451	(R)-5-diphosphomevalonate[c] + ATP[c] => ADP[c] + CO2[c] + Pi[c] + isopentenyl-pPP[c]	-2.01501	MVD
HMR_1454	isopentenyl-pPP[c] => dimethylallyl-PP[c]	-2.01553	IDI1	IDI2
HMR_1457	dimethylallyl-PP[c] + isopentenyl-pPP[c] => PPi[c] + geranyl-PP[c]	-2.01553	GGPS1	FDPS	FDPSP7
HMR_1460	geranyl-PP[c] + isopentenyl-pPP[c] => PPi[c] + farnesyl-PP[c]	-2.01553	GGPS1	FDPS	FDPSP7
HMR_1465	PPi[c] + presqualene-PP[c] <=> 2 farnesyl-PP[c]	-2.02179	FDFT1
HMR_1467	H+[c] + NADPH[c] + presqualene-PP[c] => NADP+[c] + PPi[c] + squalene[c]	-2.02179	FDFT1
HMR_1470	H+[c] + NADPH[c] + O2[c] + squalene[c] => H2O[c] + NADP+[c] + squalene 2,3-oxide[c]	-2.02179	SQLE
HMR_1473	squalene 2,3-oxide[c] => lanosterol[c]	-2.02179	LSS
HMR_1477	H+[c] + NADPH[c] + O2[c] + lanosterol[c] => 4,4-dimethyl-14alpha-hydroxymethyl-5alpha-cholesta-8,24-dien-3beta-ol[c] + H2O[c] + NADP+[c]	-1.7866	CYP51A1
HMR_1478	4,4-dimethyl-14alpha-hydroxymethyl-5alpha-cholesta-8,24-dien-3beta-ol[c] + H+[c] + NADPH[c] + O2[c] => 4,4-dimethyl-14alpha-formyl-5alpha-cholesta-8,24-dien-3beta-ol[c] + 2 H2O[c] + NADP+[c]	-1.7866	CYP51A1
HMR_1479	4,4-dimethyl-14alpha-formyl-5alpha-cholesta-8,24-dien-3beta-ol[c] + H+[c] + NADPH[c] + O2[c] => 4,4-dimethyl-5alpha-cholesta-8,14,24-trien-3beta-ol[c] + H2O[c] + NADP+[c] + formate[c]	-1.7866	CYP51A1
HMR_1484	4,4-dimethyl-5alpha-cholesta-8,14,24-trien-3beta-ol[c] + H+[c] + NADPH[c] => 14-demethyllanosterol[c] + NADP+[c]	-1.7866	LBR	TM7SF2
HMR_1490	14-demethyllanosterol[c] + H+[c] + NADPH[c] + O2[c] => 4alpha-hydroxymethyl-4beta-methyl-5alpha-cholesta-8,24-dien-3beta-ol[c] + H2O[c] + NADP+[c]	-1.7866	MSMO1	FAXDC2
HMR_1493	4alpha-hydroxymethyl-4beta-methyl-5alpha-cholesta-8,24-dien-3beta-ol[c] + H+[c] + NADPH[c] + O2[c] => 4alpha-formyl-4beta-methyl-5alpha-cholesta-8,24-dien-3beta-ol[c] + 2 H2O[c] + NADP+[c]	-1.7866	MSMO1	FAXDC2
HMR_1494	4alpha-formyl-4beta-methyl-5alpha-cholesta-8,24-dien-3beta-ol[c] + H+[c] + NADPH[c] + O2[c] => 4alpha-carboxy-4beta-methyl-5alpha-cholesta-8,24-dien-3beta-ol[c] + H2O[c] + NADP+[c]	-1.7866	MSMO1	FAXDC2
HMR_1495	4alpha-carboxy-4beta-methyl-5alpha-cholesta-8,24-dien-3beta-ol[c] + NADP+[c] => 3-keto-4-methylzymosterol[c] + CO2[c] + H+[c] + NADPH[c]	-1.7866	NSDHL	MAGEA2B
HMR_1500	3-keto-4-methylzymosterol[c] + 3 H+[c] + NADP+[c] <=> 4alpha-methylzymosterol[c] + NADPH[c]	-1.7866	HSD17B7
HMR_1502	4alpha-methylzymosterol[c] + H+[c] + NADPH[c] + O2[c] => 4alpha-hydroxymethyl-5alpha-cholesta-8,24-dien-3beta-ol[c] + H2O[c] + NADP+[c]	-1.7866	MSMO1	FAXDC2
HMR_1503	4alpha-hydroxymethyl-5alpha-cholesta-8,24-dien-3beta-ol[c] + H+[c] + NADPH[c] + O2[c] => 4alpha-formyl-5alpha-cholesta-8,24-dien-3beta-ol[c] + 2 H2O[c] + NADP+[c]	-1.7866	MSMO1	FAXDC2
HMR_1504	4alpha-formyl-5alpha-cholesta-8,24-dien-3beta-ol[c] + H+[c] + NADPH[c] + O2[c] => 4alpha-carboxy-5alpha-cholesta-8,24-dien-3beta-ol[c] + H2O[c] + NADP+[c]	-1.7866	MSMO1	FAXDC2
HMR_1505	4alpha-carboxy-5alpha-cholesta-8,24-dien-3beta-ol[c] + NADP+[c] => 5alpha-cholesta-8,24-dien-3-one[c] + CO2[c] + H+[c] + NADPH[c]	-1.7866	NSDHL
HMR_1509	5alpha-cholesta-8,24-dien-3-one[c] + H+[c] + NADPH[c] => NADP+[c] + zymosterol[c]	-1.7866	HSD17B7
HMR_1512	zymosterol[c] => 5alpha-cholesta-7,24-dien-3beta-ol[c]	-1.7866	EBP
HMR_1533	5alpha-cholesta-7,24-dien-3beta-ol[c] + H+[c] + NADPH[c] => NADP+[c] + lathosterol[c]	-1.7866	DHCR24
HMR_1535	H+[c] + NADPH[c] + lanosterol[c] => 24,25-dihydrolanosterol[c] + NADP+[c]	-2.06314	DHCR24
HMR_1536	24,25-dihydrolanosterol[c] + H+[c] + NADPH[c] + O2[c] => 4,4-dimethyl-14alpha-hydroxymethyl-5alpha-cholesta-8-en-3beta-ol[c] + H2O[c] + NADP+[c]	-2.06314	CYP51A1
HMR_1538	4,4-dimethyl-14alpha-hydroxymethyl-5alpha-cholesta-8-en-3beta-ol[c] + H+[c] + NADPH[c] + O2[c] => 4,4-dimethyl-14alpha-formyl-5alpha-cholesta-8-en-3beta-ol[c] + 2 H2O[c] + NADP+[c]	-2.06314	CYP51A1
HMR_1539	4,4-dimethyl-14alpha-formyl-5alpha-cholesta-8-en-3beta-ol[c] + H+[c] + NADPH[c] + O2[c] => 4,4-dimethyl-5alpha-cholesta-8,14-dien-3-beta-ol[c] + H2O[c] + NADP+[c] + formate[c]	-2.06314	CYP51A1
HMR_1540	4,4-dimethyl-5alpha-cholesta-8,14-dien-3-beta-ol[c] + H+[c] + NADPH[c] => 4,4-dimethyl-5alpha-cholesta-8-en-3-beta-ol[c] + NADP+[c]	-2.06314	LBR	TM7SF2
HMR_1543	4,4-dimethyl-5alpha-cholesta-8-en-3-beta-ol[c] + H+[c] + NADPH[c] + O2[c] => 4alpha-hydroxymethyl-4beta-methyl-5alpha-cholesta-8-en-3beta-ol[c] + H2O[c] + NADP+[c]	-2.06314	MSMO1	FAXDC2
HMR_1544	4alpha-hydroxymethyl-4beta-methyl-5alpha-cholesta-8-en-3beta-ol[c] + H+[c] + NADPH[c] + O2[c] => 4alpha-formyl-4beta-methyl-5alpha-cholesta-8-en-3beta-ol[c] + 2 H2O[c] + NADP+[c]	-2.06314	MSMO1	FAXDC2
HMR_1545	4alpha-formyl-4beta-methyl-5alpha-cholesta-8-en-3beta-ol[c] + H+[c] + NADPH[c] + O2[c] => 4alpha-carboxy-4beta-methyl-5alpha-cholesta-8-en-3beta-ol[c] + H2O[c] + NADP+[c]	-2.06314	MSMO1	FAXDC2
HMR_1546	4alpha-carboxy-4beta-methyl-5alpha-cholesta-8-en-3beta-ol[c] + NADP+[c] => 4alpha-methyl-5alpha-cholesta-8-en-3-one[c] + CO2[c] + H+[c] + NADPH[c]	-2.06314	NSDHL
HMR_1547	4alpha-methyl-5alpha-cholesta-8-en-3-one[c] + H+[c] + NADPH[c] => 4alpha-methyl-cholesta-8-enol[c] + NADP+[c]	-2.06314	HSD17B7
HMR_1548	4alpha-methyl-cholesta-8-enol[c] + H+[c] + NADPH[c] + O2[c] => 4alpha-hydroxymethyl-5alpha-cholesta-8-en-3beta-ol[c] + H2O[c] + NADP+[c]	-2.06314	MSMO1	FAXDC2
HMR_1549	4alpha-hydroxymethyl-5alpha-cholesta-8-en-3beta-ol[c] + H+[c] + NADPH[c] + O2[c] => 4alpha-formyl-5alpha-cholesta-8-en-3beta-ol[c] + 2 H2O[c] + NADP+[c]	-2.06314	MSMO1	FAXDC2
HMR_1550	4alpha-formyl-5alpha-cholesta-8-en-3beta-ol[c] + H+[c] + NADPH[c] + O2[c] => 4alpha-carboxy-5alpha-cholesta-8-en-3beta-ol[c] + H2O[c] + NADP+[c]	-2.06314	MSMO1	FAXDC2
HMR_1551	4alpha-carboxy-5alpha-cholesta-8-en-3beta-ol[c] + NADP+[c] => 5alpha-cholesta-8-en-3-one[c] + CO2[c] + H+[c] + NADPH[c]	-2.06314	NSDHL
HMR_1552	5alpha-cholesta-8-en-3-one[c] + H+[c] + NADPH[c] => NADP+[c] + cholestenol[c]	-2.06314	HSD17B7
HMR_1553	cholestenol[c] => lathosterol[c]	-2.06314	EBP
HMR_1558	H+[c] + NADPH[c] + O2[c] + lathosterol[c] => 2 H2O[c] + NADP+[c] + provitamin D3[c]	-2.02179	SC5DL
HMR_1565	H+[c] + NADPH[c] + provitamin D3[c] => NADP+[c] + cholesterol[c]	-2.02179	DHCR7
HMR_1915	cholesterol[c] <=> cholesterol[m]	-2.0126
HMR_2151	[ACP][c] + malonyl-CoA[c] => CoA[c] + malonyl-[ACP][c]	-13.1171	MCAT	FASN
HMR_2205	eicosanoyl-CoA[c] + malonyl-CoA[c] => 3-oxodocosanoyl-CoA[c] + CO2[c] + CoA[c]	-7.06609	ELOVL5	ELOVL1	ELOVL4	ELOVL3	ELOVL7	ELOVL6	ELOVL2
HMR_2208	3-oxodocosanoyl-CoA[c] + H+[c] + NADPH[c] => 3-hydroxydocosanoyl-CoA[c] + NADP+[c]	-7.06609	HSD17B12
HMR_2209	3-hydroxydocosanoyl-CoA[c] => (2E)-docosenoyl-CoA[c] + H2O[c]	-7.06609	PTPLAD1	HIGD2A	PTPLA	PTPLAD2	PTPLB
HMR_2210	(2E)-docosenoyl-CoA[c] + H+[c] + NADPH[c] => NADP+[c] + docosanoyl-CoA[c]	-7.06609	TECR	TECRL
HMR_2211	docosanoyl-CoA[c] + malonyl-CoA[c] => 3-oxotetracosanoyl-CoA[c] + CO2[c] + CoA[c]	-7.07682	ELOVL5	ELOVL1	ELOVL4	ELOVL3	ELOVL7	ELOVL6	ELOVL2
HMR_2212	3-oxotetracosanoyl-CoA[c] + H+[c] + NADPH[c] => 3-hydroxytetracosanoyl-CoA[c] + NADP+[c]	-7.07682	HSD17B12
HMR_2213	3-hydroxytetracosanoyl-CoA[c] => (2E)-tetracosenoyl-CoA[c] + H2O[c]	-7.07682	PTPLAD1	HIGD2A	PTPLA	PTPLAD2	PTPLB
HMR_2214	(2E)-tetracosenoyl-CoA[c] + H+[c] + NADPH[c] => NADP+[c] + tetracosanoyl-CoA[c]	-7.07682	TECR	TECRL
HMR_2287	H+[c] + NADPH[c] + O2[c] + palmitoyl-CoA[c] => 7-hexadecenoyl-CoA[c] + 2 H2O[c] + NADP+[c]	-2.10692	SCD	SCD5
HMR_2305	malonyl-CoA[c] + oleoyl-CoA[c] => 3-oxo-11-cis-eicosenoyl-CoA[c] + CO2[c] + CoA[c]	-1.85919	ELOVL5	ELOVL1	ELOVL4	ELOVL3	ELOVL7	ELOVL6	ELOVL2
HMR_2307	3-oxo-11-cis-eicosenoyl-CoA[c] + H+[c] + NADPH[c] => 3(S)-hydroxy-11-cis-eicosenoyl-CoA[c] + NADP+[c]	-1.85919	HSD17B12
HMR_2309	3(S)-hydroxy-11-cis-eicosenoyl-CoA[c] => H2O[c] + trans,cis-2,11-eicosadienoyl-CoA[c]	-1.85919	PTPLAD1	HIGD2A	PTPLA	PTPLAD2	PTPLB
HMR_2311	H+[c] + NADPH[c] + trans,cis-2,11-eicosadienoyl-CoA[c] => (11Z)-eicosenoyl-CoA[c] + NADP+[c]	-1.85919	TECR	TECRL
HMR_2315	(11Z)-eicosenoyl-CoA[c] + malonyl-CoA[c] => 3-oxo-13cis-docosenoyl-CoA[c] + CO2[c] + CoA[c]	-1.85927	ELOVL5	ELOVL1	ELOVL4	ELOVL3	ELOVL7	ELOVL6	ELOVL2
HMR_2317	3-oxo-13cis-docosenoyl-CoA[c] + H+[c] + NADPH[c] => 3(S)-hydroxy-13-cis-docosenoyl-CoA[c] + NADP+[c]	-1.85927	HSD17B12
HMR_2319	3(S)-hydroxy-13-cis-docosenoyl-CoA[c] => H2O[c] + trans,cis-2,13-docosadienoyl-CoA[c]	-1.85927	PTPLAD1	HIGD2A	PTPLA	PTPLAD2	PTPLB
HMR_2321	H+[c] + NADPH[c] + trans,cis-2,13-docosadienoyl-CoA[c] => (13Z)-docosenoyl-CoA[c] + NADP+[c]	-1.85927	TECR	TECRL
HMR_2324	(13Z)-docosenoyl-CoA[c] + malonyl-CoA[c] => 3-oxo-cis-15-tetracosaenoyl-CoA[c] + CO2[c] + CoA[c]	-1.86001	ELOVL5	ELOVL1	ELOVL4	ELOVL3	ELOVL7	ELOVL6	ELOVL2
HMR_2326	3-oxo-cis-15-tetracosaenoyl-CoA[c] + H+[c] + NADPH[c] => 3(S)-hydroxy-cis-15-tetracosaenoyl-CoA[c] + NADP+[c]	-1.86001	HSD17B12
HMR_2328	3(S)-hydroxy-cis-15-tetracosaenoyl-CoA[c] => H2O[c] + trans,cis-2,15-tetracosadienoyl-CoA[c]	-1.86001	PTPLAD1	HIGD2A	PTPLA	PTPLAD2	PTPLB
HMR_2330	H+[c] + NADPH[c] + trans,cis-2,15-tetracosadienoyl-CoA[c] => (15Z)-tetracosenoyl-CoA[c] + NADP+[c]	-1.86001	TECR	TECRL
HMR_2368	H+[c] + NADPH[c] + O2[c] + linoleoyl-CoA[c] => 2 H2O[c] + NADP+[c] + gamma-linolenoyl-CoA[c]	-2.52655	FADS2	FADS1	FADS3
HMR_2371	gamma-linolenoyl-CoA[c] + malonyl-CoA[c] => 3-oxo-dihomo-gamma-linolenoyl-CoA[c] + CO2[c] + CoA[c]	-2.62449	ELOVL5	ELOVL1	ELOVL4	ELOVL3	ELOVL7	ELOVL6	ELOVL2
HMR_2374	3-oxo-dihomo-gamma-linolenoyl-CoA[c] + H+[c] + NADPH[c] => 3(S)-hydroxy-dihomo-gamma-linolenoyl-CoA[c] + NADP+[c]	-2.62449
HMR_2376	3(S)-hydroxy-dihomo-gamma-linolenoyl-CoA[c] => H2O[c] + trans-2-cis,cis,cis-8,11,14-eicosatetraenoyl-CoA[c]	-2.62449
HMR_2378	H+[c] + NADPH[c] + trans-2-cis,cis,cis-8,11,14-eicosatetraenoyl-CoA[c] => NADP+[c] + dihomo-gamma-linolenoyl-CoA[c]	-2.62449	TECR	TECRL
HMR_2380	H+[c] + NADPH[c] + O2[c] + dihomo-gamma-linolenoyl-CoA[c] => 2 H2O[c] + NADP+[c] + arachidonyl-CoA[c]	-2.38143	FADS2	FADS1	FADS3
HMR_2383	arachidonyl-CoA[c] + malonyl-CoA[c] => 3-oxo-docosa-7,10,13,16-all-cis-tetraenoyl-CoA[c] + CO2[c] + CoA[c]	-2.80735	ELOVL5	ELOVL1	ELOVL4	ELOVL3	ELOVL7	ELOVL6	ELOVL2
HMR_2387	3-oxo-docosa-7,10,13,16-all-cis-tetraenoyl-CoA[c] + H+[c] + NADPH[c] => 3(S)-hydroxy-docosa-7,10,13,16-all-cis-tetraenoyl-CoA[c] + NADP+[c]	-2.80735	HSD17B12
HMR_2389	3(S)-hydroxy-docosa-7,10,13,16-all-cis-tetraenoyl-CoA[c] => (2E,7Z,10Z,13Z,16Z)-docosapentaenoyl-CoA[c] + H2O[c]	-2.80735	PTPLAD1	HIGD2A	PTPLA	PTPLAD2	PTPLB
HMR_2391	(2E,7Z,10Z,13Z,16Z)-docosapentaenoyl-CoA[c] + H+[c] + NADPH[c] => (7Z,10Z,13Z,16Z)-docosatetraenoyl-CoA[c] + NADP+[c]	-2.80735
HMR_2472	H+[c] + NADPH[c] + O2[c] + linolenoyl-CoA[c] => (6Z,9Z,12Z,15Z)-octadecatetraenoyl-CoA[c] + 2 H2O[c] + NADP+[c]	-1.7885	FADS2	FADS1	FADS3
HMR_2475	(6Z,9Z,12Z,15Z)-octadecatetraenoyl-CoA[c] + malonyl-CoA[c] => 3-keto-eicosa-8,11,14,17-all-cis-tetraenoyl-CoA[c] + CO2[c] + CoA[c]	-1.83007	ELOVL5	ELOVL1	ELOVL4	ELOVL3	ELOVL7	ELOVL6	ELOVL2
HMR_2478	3-keto-eicosa-8,11,14,17-all-cis-tetraenoyl-CoA[c] + H+[c] + NADPH[c] => 3(S)-hydroxy-all-cis-8,11,14,17-eicosatetraenoyl-CoA[c] + NADP+[c]	-1.83007	HSD17B12
HMR_2480	3(S)-hydroxy-all-cis-8,11,14,17-eicosatetraenoyl-CoA[c] => H2O[c] + eicosa-(2E,8Z,11Z,14Z,17Z)-pentaenoyl-CoA[c]	-1.83007	PTPLAD1	HIGD2A	PTPLA	PTPLAD2	PTPLB
HMR_2482	H+[c] + NADPH[c] + eicosa-(2E,8Z,11Z,14Z,17Z)-pentaenoyl-CoA[c] => (8Z,11Z,14Z,17Z)-eicosatetraenoyl-CoA[c] + NADP+[c]	-1.83007	TECR	TECRL
HMR_2592	L-carnitine[c] + O-acetylcarnitine[m] <=> L-carnitine[m] + O-acetylcarnitine[c]	-2.02728	SLC25A20	SLC25A29
HMR_2593	CoA[m] + O-acetylcarnitine[m] <=> L-carnitine[m] + acetyl-CoA[m]	-2.02728	CRAT	CPT2
HMR_2599	CoA[c] + malonyl-carnitin[c] <=> L-carnitine[c] + malonyl-CoA[c]	-3.81639	CPT1A	CPT1C	CPT1B
HMR_2600	L-carnitine[c] + malonyl-carnitin[m] <=> L-carnitine[m] + malonyl-carnitin[c]	-3.81639	SLC22A9	SLC22A1	SLC25A20	SLC25A29	SLC22A4
HMR_2601	CoA[m] + malonyl-carnitin[m] <=> L-carnitine[m] + malonyl-CoA[m]	-3.81639	CRAT	CPT2
HMR_2602	CoA[c] + dodecanoylcarnitine[c] <=> L-carnitine[c] + lauroyl-CoA[c]	-2.32193	CPT1A	CPT1C	CPT1B
HMR_2603	L-carnitine[c] + dodecanoylcarnitine[m] <=> L-carnitine[m] + dodecanoylcarnitine[c]	-2.32193	SLC22A9	SLC22A1	SLC25A20	SLC25A29	SLC22A4
HMR_2604	CoA[m] + dodecanoylcarnitine[m] <=> L-carnitine[m] + lauroyl-CoA[m]	-2.32193	CRAT	CPT2
HMR_2608	CoA[c] + tetradecanoylcarnitine[c] <=> L-carnitine[c] + myristoyl-CoA[c]	-2	CPT1A	CPT1C	CPT1B
HMR_2626	CoA[c] + L-palmitoylcarnitine[c] <=> L-carnitine[c] + palmitoyl-CoA[c]	-2	CPT1A	CPT1C	CPT1B
HMR_2636	CoA[c] + palmitoleoyl-carnitine[c] <=> L-carnitine[c] + palmitoleoyl-CoA[c]	-1.7866	CPT1A	CPT1C	CPT1B
HMR_2638	L-carnitine[c] + palmitoleoyl-carnitine[m] <=> L-carnitine[m] + palmitoleoyl-carnitine[c]	-1.7866	SLC22A9	SLC22A1	SLC25A20	SLC25A29	SLC22A4
HMR_2640	CoA[m] + palmitoleoyl-carnitine[m] <=> L-carnitine[m] + palmitoleoyl-CoA[m]	-1.7866	CRAT	CPT2
HMR_2654	CoA[c] + stearoylcarnitine[c] <=> L-carnitine[c] + stearoyl-CoA[c]	-1.58496	CPT1A	CPT1C	CPT1B
HMR_2663	CoA[c] + L-oleoylcarnitine[c] <=> L-carnitine[c] + oleoyl-CoA[c]	-1.73697	CPT1A	CPT1C	CPT1B
HMR_2687	9-eicosenoyl-CoA[c] + L-carnitine[c] <=> CoA[c] + eicosenoylcarnitine(11)[c]	-1	CPT1A	CPT1C	CPT1B
HMR_2688	L-carnitine[c] + eicosenoylcarnitine(11)[m] <=> L-carnitine[m] + eicosenoylcarnitine(11)[c]	-1	SLC22A9	SLC22A1	SLC25A20	SLC25A29	SLC22A4
HMR_2689	9-eicosenoyl-CoA[m] + L-carnitine[m] <=> CoA[m] + eicosenoylcarnitine(11)[m]	-1	CRAT	CPT2
HMR_2711	CoA[c] + octadecatrienoylcarnitine[c] <=> L-carnitine[c] + linolenoyl-CoA[c]	-1.58496	CPT1A	CPT1C	CPT1B
HMR_2742	CoA[c] + linoleic-carnitine[c] <=> L-carnitine[c] + linoleoyl-CoA[c]	-2.01792	CPT1A	CPT1C	CPT1B
HMR_2752	CoA[c] + eicosatrienoylcarnitine[c] <=> L-carnitine[c] + dihomo-gamma-linolenoyl-CoA[c]	-1	CPT1A	CPT1C	CPT1B
HMR_2755	CoA[c] + arachidonyl-carnitine[c] <=> L-carnitine[c] + arachidonyl-CoA[c]	-2	CPT1A	CPT1C	CPT1B
HMR_2768	(11Z,14Z)-eicosadienoyl-CoA[c] + L-carnitine[c] <=> CoA[c] + eicosadienoylcarnitine[c]	-1	CPT1A	CPT1C	CPT1B
HMR_2769	L-carnitine[c] + eicosadienoylcarnitine[m] <=> L-carnitine[m] + eicosadienoylcarnitine[c]	-1	SLC22A9	SLC22A1	SLC25A20	SLC25A29	SLC22A4
HMR_2770	(11Z,14Z)-eicosadienoyl-CoA[m] + L-carnitine[m] <=> CoA[m] + eicosadienoylcarnitine[m]	-1	CRAT	CPT2
HMR_2791	L-carnitine[c] + tetradecanoylcarnitine[r] <=> L-carnitine[r] + tetradecanoylcarnitine[c]	-2	SLC22A5
HMR_2792	CoA[r] + tetradecanoylcarnitine[r] <=> L-carnitine[r] + myristoyl-CoA[r]	-2	CRAT
HMR_2801	L-carnitine[c] + L-palmitoylcarnitine[r] <=> L-carnitine[r] + L-palmitoylcarnitine[c]	-2	SLC22A5
HMR_2803	CoA[r] + L-palmitoylcarnitine[r] <=> L-carnitine[r] + palmitoyl-CoA[r]	-2	CRAT
HMR_2805	L-carnitine[c] + hexadecenoylcarnitine(9)[r] <=> L-carnitine[r] + hexadecenoylcarnitine(9)[c]	-1.926	SLC22A5
HMR_2806	7-hexadecenoyl-CoA[r] + L-carnitine[r] <=> CoA[r] + hexadecenoylcarnitine(9)[r]	-1.926	CRAT
HMR_2817	L-carnitine[c] + stearoylcarnitine[r] <=> L-carnitine[r] + stearoylcarnitine[c]	-1.58496	SLC22A5
HMR_2819	CoA[r] + stearoylcarnitine[r] <=> L-carnitine[r] + stearoyl-CoA[r]	-1.58496	CRAT
HMR_2825	L-carnitine[r] + L-oleoylcarnitine[c] => L-carnitine[c] + L-oleoylcarnitine[r]	-2.03242	SLC22A5
HMR_2827	CoA[r] + L-oleoylcarnitine[r] <=> L-carnitine[r] + oleoyl-CoA[r]	-2.03242	CRAT
HMR_2857	L-carnitine[c] + octadecatrienoylcarnitine[r] <=> L-carnitine[r] + octadecatrienoylcarnitine[c]	-1.58496	SLC22A5
HMR_2859	CoA[r] + octadecatrienoylcarnitine[r] <=> L-carnitine[r] + linolenoyl-CoA[r]	-1.58496	CRAT
HMR_2880	L-carnitine[c] + linoleic-carnitine[r] <=> L-carnitine[r] + linoleic-carnitine[c]	-2.01792	SLC22A5
HMR_2882	CoA[r] + linoleic-carnitine[r] <=> L-carnitine[r] + linoleoyl-CoA[r]	-2.01792	CRAT
HMR_2888	L-carnitine[c] + eicosatrienoylcarnitine[r] <=> L-carnitine[r] + eicosatrienoylcarnitine[c]	-1	SLC22A5
HMR_2890	CoA[r] + eicosatrienoylcarnitine[r] <=> L-carnitine[r] + dihomo-gamma-linolenoyl-CoA[r]	-1	CRAT
HMR_2892	L-carnitine[c] + arachidonyl-carnitine[r] <=> L-carnitine[r] + arachidonyl-carnitine[c]	-2	SLC22A5
HMR_2894	CoA[r] + arachidonyl-carnitine[r] <=> L-carnitine[r] + arachidonyl-CoA[r]	-2	CRAT
HMR_3007	H+[c] + L-lactate[c] <=> H+[p] + L-lactate[p]	-2.31383	SLC16A1
HMR_3011	ATP[c] + H2O[c] + palmitoyl-CoA[c] => ADP[c] + Pi[c] + palmitoyl-CoA[p]	-3.00654	IDH3G	PDZD4	ABCD1	SLC6A8	PNCK	DUSP9	SSR4	SRPK3	BCAP31	PLXNB3	L1CAM	ABCD1P2
HMR_3019	tetracosanoyl-CoA[c] <=> tetracosanoyl-CoA[p]	-7.07682	ABCD1
HMR_3020	(15Z)-tetracosenoyl-CoA[c] => (15Z)-tetracosenoyl-CoA[p]	-1.86001	ABCD1
HMR_3062	O2[p] + tetracosanoyl-CoA[p] => (2E)-tetracosenoyl-CoA[p] + H2O2[p]	-6.07682	ACOX3	ACOX1
HMR_3063	(2E)-tetracosenoyl-CoA[p] + H2O[p] => 3-hydroxytetracosanoyl-CoA[p]	-6.07682	EHHADH
HMR_3064	3-hydroxytetracosanoyl-CoA[p] + NAD+[p] => 3-oxotetracosanoyl-CoA[p] + H+[p] + NADH[p]	-6.07682	EHHADH	HSD17B4
HMR_3065	3-oxotetracosanoyl-CoA[p] + CoA[p] => acetyl-CoA[p] + docosanoyl-CoA[p]	-6.07682	ACAA1	MYO5B
HMR_3066	O2[p] + docosanoyl-CoA[p] => (2E)-docosenoyl-CoA[p] + H2O2[p]	-6.07682	ACOX3	ACOX1
HMR_3067	(2E)-docosenoyl-CoA[p] + H2O[p] => 3-hydroxydocosanoyl-CoA[p]	-6.07682	EHHADH
HMR_3068	3-hydroxydocosanoyl-CoA[p] + NAD+[p] => 3-oxodocosanoyl-CoA[p] + H+[p] + NADH[p]	-6.07682	EHHADH	HSD17B4
HMR_3069	3-oxodocosanoyl-CoA[p] + CoA[p] => acetyl-CoA[p] + eicosanoyl-CoA[p]	-6.07682	ACAA1	MYO5B
HMR_3070	O2[p] + eicosanoyl-CoA[p] => (2E)-eicosenoyl-CoA[p] + H2O2[p]	-6.07682	ACOX3	ACOX1
HMR_3071	(2E)-eicosenoyl-CoA[p] + H2O[p] => 3-hydroxyeicosanoyl-CoA[p]	-6.07682	EHHADH
HMR_3072	3-hydroxyeicosanoyl-CoA[p] + NAD+[p] => 3-oxoeicosanoyl-CoA[p] + H+[p] + NADH[p]	-6.07682	EHHADH	HSD17B4
HMR_3073	3-oxoeicosanoyl-CoA[p] + CoA[p] => acetyl-CoA[p] + stearoyl-CoA[p]	-6.07682	ACAA1	MYO5B
HMR_3074	O2[p] + stearoyl-CoA[p] => (2E)-octadecenoyl-CoA[p] + H2O2[p]	-6.07682	ACOX3	ACOX1
HMR_3075	(2E)-octadecenoyl-CoA[p] + H2O[p] => 3-hydroxyoctadecanoyl-CoA[p]	-6.07682	EHHADH
HMR_3076	3-hydroxyoctadecanoyl-CoA[p] + NAD+[p] => 3-oxooctadecanoyl-CoA[p] + H+[p] + NADH[p]	-6.07682	EHHADH	HSD17B4
HMR_3077	3-oxooctadecanoyl-CoA[p] + CoA[p] => acetyl-CoA[p] + palmitoyl-CoA[p]	-6.07682	ACAA1	MYO5B
HMR_3078	O2[p] + palmitoyl-CoA[p] => (2E)-hexadecenoyl-CoA[p] + H2O2[p]	-3.05048	ACOX3	ACOX1
HMR_3079	(2E)-hexadecenoyl-CoA[p] + H2O[p] => (S)-3-hydroxyhexadecanoyl-CoA[p]	-3.05048	EHHADH
HMR_3080	(S)-3-hydroxyhexadecanoyl-CoA[p] + NAD+[p] => 3-oxopalmitoyl-CoA[p] + H+[p] + NADH[p]	-3.05048	EHHADH	HSD17B4
HMR_3081	3-oxopalmitoyl-CoA[p] + CoA[p] => acetyl-CoA[p] + myristoyl-CoA[p]	-3.05048	ACAA1	MYO5B
HMR_3082	O2[p] + myristoyl-CoA[p] => (2E)-tetradecenoyl-CoA[p] + H2O2[p]	-3.05048	ACOX3	ACOX1
HMR_3083	(2E)-tetradecenoyl-CoA[p] + H2O[p] => (S)-3-hydroxytetradecanoyl-CoA[p]	-3.05048	EHHADH
HMR_3084	(S)-3-hydroxytetradecanoyl-CoA[p] + NAD+[p] => 3-oxotetradecanoyl-CoA[p] + H+[p] + NADH[p]	-3.05048	EHHADH	HSD17B4
HMR_3085	3-oxotetradecanoyl-CoA[p] + CoA[p] => acetyl-CoA[p] + lauroyl-CoA[p]	-3.05048	ACAA1	MYO5B
HMR_3086	O2[p] + lauroyl-CoA[p] => (2E)-dodecenoyl-CoA[p] + H2O2[p]	-3.05048	ACOX3	ACOX1
HMR_3087	(2E)-dodecenoyl-CoA[p] + H2O[p] => (S)-3-hydroxydodecanoyl-CoA[p]	-2.49145	EHHADH
HMR_3088	(S)-3-hydroxydodecanoyl-CoA[p] + NAD+[p] => 3-oxododecanoyl-CoA[p] + H+[p] + NADH[p]	-2.49145	EHHADH	HSD17B4
HMR_3089	3-oxododecanoyl-CoA[p] + CoA[p] => acetyl-CoA[p] + decanoyl-CoA[p]	-2.49145	ACAA1	MYO5B
HMR_3090	O2[p] + decanoyl-CoA[p] => (2E)-decenoyl-CoA[p] + H2O2[p]	-2.49145	ACOX3	ACOX1
HMR_3091	(2E)-decenoyl-CoA[p] + H2O[p] => (S)-hydroxydecanoyl-CoA[p]	-2.42775	EHHADH
HMR_3092	(S)-hydroxydecanoyl-CoA[p] + NAD+[p] => 3-oxodecanoyl-CoA[p] + H+[p] + NADH[p]	-2.42775	EHHADH	HSD17B4
HMR_3093	3-oxodecanoyl-CoA[p] + CoA[p] => acetyl-CoA[p] + octanoyl-CoA[p]	-2.42775	ACAA1	MYO5B
HMR_3094	O2[p] + octanoyl-CoA[p] => (2E)-octenoyl-CoA[p] + H2O2[p]	-2.42775	ACOX3	ACOX1
HMR_3095	(2E)-octenoyl-CoA[p] + H2O[p] => (S)-hydroxyoctanoyl-CoA[p]	-2.42775	EHHADH
HMR_3096	(S)-hydroxyoctanoyl-CoA[p] + NAD+[p] => 3-oxooctanoyl-CoA[p] + H+[p] + NADH[p]	-2.42775	EHHADH	HSD17B4
HMR_3097	3-oxooctanoyl-CoA[p] + CoA[p] => acetyl-CoA[p] + hexanoyl-CoA[p]	-2.42775	ACAA1	MYO5B
HMR_3098	O2[p] + hexanoyl-CoA[p] => (2E)-hexenoyl-CoA[p] + H2O2[p]	-2.42775	ACOX3	ACOX1
HMR_3099	(2E)-hexenoyl-CoA[p] + H2O[p] => (S)-hydroxyhexanoyl-CoA[p]	-2.42775	EHHADH
HMR_3100	(S)-hydroxyhexanoyl-CoA[p] + NAD+[p] => 3-oxohexanoyl-CoA[p] + H+[p] + NADH[p]	-2.42775	EHHADH	HSD17B4
HMR_3101	3-oxohexanoyl-CoA[p] + CoA[p] => acetyl-CoA[p] + butyryl-CoA[p]	-2.42775	ACAA1	MYO5B
HMR_3102	O2[p] + butyryl-CoA[p] => H2O2[p] + crotonyl-CoA[p]	-2.42775	ACOX3	ACOX1
HMR_3103	H2O[p] + crotonyl-CoA[p] => (S)-3-hydroxybutyryl-CoA[p]	-2.42775	EHHADH
HMR_3104	(S)-3-hydroxybutyryl-CoA[p] + NAD+[p] => H+[p] + NADH[p] + acetoacetyl-CoA[p]	-2.42775	EHHADH	HSD17B4
HMR_3105	CoA[p] + acetoacetyl-CoA[p] <=> 2 acetyl-CoA[p]	-2.42775	ACAT2
HMR_3135	FAD[m] + lauroyl-CoA[m] => (2E)-dodecenoyl-CoA[m] + FADH2[m]	-2.32193	ACADVL	ACADL	ACADM	ACAD9
HMR_3136	(2E)-dodecenoyl-CoA[m] + H2O[m] => (S)-3-hydroxydodecanoyl-CoA[m]	-1.78916	HADHA	ECHS1
HMR_3137	(S)-3-hydroxydodecanoyl-CoA[m] + NAD+[m] => 3-oxododecanoyl-CoA[m] + H+[m] + NADH[m]	-1.78916	HSD17B10	HADHA	HADH
HMR_3139	3-oxododecanoyl-CoA[m] + CoA[m] => acetyl-CoA[m] + decanoyl-CoA[m]	-1.78916	HADHA	HADHB	ACAA2
HMR_3142	FAD[m] + decanoyl-CoA[m] => (2E)-decenoyl-CoA[m] + FADH2[m]	-1.78916	ACADM	ACAD9
HMR_3143	(2E)-decenoyl-CoA[m] + H2O[m] => (S)-hydroxydecanoyl-CoA[m]	-1.78916	HADHA	ECHS1
HMR_3144	(S)-hydroxydecanoyl-CoA[m] + NAD+[m] => 3-oxodecanoyl-CoA[m] + H+[m] + NADH[m]	-1.78916	HSD17B10	HADHA	HADH
HMR_3146	3-oxodecanoyl-CoA[m] + CoA[m] => acetyl-CoA[m] + octanoyl-CoA[m]	-1.78916	HADHA	HADHB	ACAA2
HMR_3149	FAD[m] + octanoyl-CoA[m] => (2E)-octenoyl-CoA[m] + FADH2[m]	-1.78916	ACADM	ACAD9
HMR_3150	(2E)-octenoyl-CoA[m] + H2O[m] => (S)-hydroxyoctanoyl-CoA[m]	-1.78916	HADHA	ECHS1
HMR_3151	(S)-hydroxyoctanoyl-CoA[m] + NAD+[m] => 3-oxooctanoyl-CoA[m] + H+[m] + NADH[m]	-1.78916	HSD17B10	HADHA	HADH
HMR_3153	3-oxooctanoyl-CoA[m] + CoA[m] => acetyl-CoA[m] + hexanoyl-CoA[m]	-1.78916	HADHA	HADHB	ACAA2
HMR_3156	FAD[m] + hexanoyl-CoA[m] => (2E)-hexenoyl-CoA[m] + FADH2[m]	-1.78916	ACADSB
HMR_3157	(2E)-hexenoyl-CoA[m] + H2O[m] => (S)-hydroxyhexanoyl-CoA[m]	-1.78916	HADHA	ECHS1
HMR_3158	(S)-hydroxyhexanoyl-CoA[m] + NAD+[m] => 3-oxohexanoyl-CoA[m] + H+[m] + NADH[m]	-1.78916	HSD17B10	HADHA	HADH
HMR_3160	3-oxohexanoyl-CoA[m] + CoA[m] => acetyl-CoA[m] + butyryl-CoA[m]	-1.78916	HADHA	HADHB	ACAA2
HMR_3163	FAD[m] + butyryl-CoA[m] => FADH2[m] + crotonyl-CoA[m]	-1.78916	ACAD10	ACADM	ACADS	ACAD8	ACAD9	ACADSB	ACAD11
HMR_3164	H2O[m] + crotonyl-CoA[m] => (S)-3-hydroxybutyryl-CoA[m]	-1.78916	HADHA	ECHS1
HMR_3166	(S)-3-hydroxybutyryl-CoA[m] + NAD+[m] => H+[m] + NADH[m] + acetoacetyl-CoA[m]	-1.78916	HSD17B10	HADHA	HADH
HMR_3250	FAD[m] + palmitoleoyl-CoA[m] => FADH2[m] + trans,cis-hexadeca-2,9-dienoyl-CoA[m]	-1.7866	ACADVL	ACADL	ACADM	ACAD9
HMR_3252	H2O[m] + trans,cis-hexadeca-2,9-dienoyl-CoA[m] => (S)-3-hydroxypalmitoleoyl-CoA[m]	-1.7866	HADHA	ECHS1
HMR_3254	(S)-3-hydroxypalmitoleoyl-CoA[m] + NAD+[m] => 3-oxopalmitoleoyl-CoA[m] + H+[m] + NADH[m]	-1.7866	HSD17B10	HADHA	HADH
HMR_3256	3-oxopalmitoleoyl-CoA[m] + CoA[m] => (7Z)-tetradecenoyl-CoA[m] + acetyl-CoA[m]	-1.7866	HADHA	HADHB	ACAA2
HMR_3258	(7Z)-tetradecenoyl-CoA[m] + FAD[m] => FADH2[m] + trans,cis-myristo-2,7-dienoyl-CoA[m]	-1.02106	ACADVL	ACADL	ACADM	ACAD9
HMR_3260	H2O[m] + trans,cis-myristo-2,7-dienoyl-CoA[m] => cis-(3S)-hydroxytetradec-7-enoyl-CoA[m]	-1.02106	HADHA	ECHS1
HMR_3262	NAD+[m] + cis-(3S)-hydroxytetradec-7-enoyl-CoA[m] => 3-oxomyrist-7-enoyl-CoA[m] + H+[m] + NADH[m]	-1.02106	HSD17B10	HADHA	HADH
HMR_3264	3-oxomyrist-7-enoyl-CoA[m] + CoA[m] => (5Z)-dodecenoyl-CoA[m] + acetyl-CoA[m]	-1.02106	HADHA	HADHB	ACAA2
HMR_3272	(2E)-dodecenoyl-CoA[m] <=> (5Z)-dodecenoyl-CoA[m]	-1.02106	ECH1	ECI1	ECI2
HMR_3330	(15Z)-tetracosenoyl-CoA[p] + O2[p] => H2O2[p] + trans,cis-2,15-tetracosadienoyl-CoA[p]	-1.86001	ACOX3	ACOX1
HMR_3331	H2O[p] + trans,cis-2,15-tetracosadienoyl-CoA[p] => 3(S)-hydroxy-cis-15-tetracosaenoyl-CoA[p]	-1.86001	EHHADH
HMR_3332	3(S)-hydroxy-cis-15-tetracosaenoyl-CoA[p] + NAD+[p] => 3-oxo-cis-15-tetracosaenoyl-CoA[p] + H+[p] + NADH[p]	-1.86001	EHHADH	HSD17B4
HMR_3333	3-oxo-cis-15-tetracosaenoyl-CoA[p] + CoA[p] => (13Z)-docosenoyl-CoA[p] + acetyl-CoA[p]	-1.86001	ACAA1	MYO5B
HMR_3334	(13Z)-docosenoyl-CoA[p] + O2[p] => H2O2[p] + trans,cis-2,13-docosadienoyl-CoA[p]	-1.86001	ACOX3	ACOX1
HMR_3335	H2O[p] + trans,cis-2,13-docosadienoyl-CoA[p] => 3(S)-hydroxy-13-cis-docosenoyl-CoA[p]	-1.86001	EHHADH
HMR_3336	3(S)-hydroxy-13-cis-docosenoyl-CoA[p] + NAD+[p] => 3-oxo-13cis-docosenoyl-CoA[p] + H+[p] + NADH[p]	-1.86001	EHHADH	HSD17B4
HMR_3337	3-oxo-13cis-docosenoyl-CoA[p] + CoA[p] => (11Z)-eicosenoyl-CoA[p] + acetyl-CoA[p]	-1.86001	ACAA1	MYO5B
HMR_3338	(11Z)-eicosenoyl-CoA[p] + O2[p] => H2O2[p] + trans,cis-2,11-eicosadienoyl-CoA[p]	-1.86001	ACOX3	ACOX1
HMR_3339	H2O[p] + trans,cis-2,11-eicosadienoyl-CoA[p] => 3(S)-hydroxy-11-cis-eicosenoyl-CoA[p]	-1.86001	EHHADH
HMR_3340	3(S)-hydroxy-11-cis-eicosenoyl-CoA[p] + NAD+[p] => 3-oxo-11-cis-eicosenoyl-CoA[p] + H+[p] + NADH[p]	-1.86001	EHHADH	HSD17B4
HMR_3341	3-oxo-11-cis-eicosenoyl-CoA[p] + CoA[p] => acetyl-CoA[p] + oleoyl-CoA[p]	-1.86001	ACAA1	MYO5B
HMR_3342	O2[p] + oleoyl-CoA[p] => H2O2[p] + trans,cis-octadeca-2,9-dienoyl-CoA[p]	-1.86001	ACOX3	ACOX1
HMR_3343	H2O[p] + trans,cis-octadeca-2,9-dienoyl-CoA[p] => (S)-3-hydroxyoleyleoyl-CoA[p]	-1.86001	EHHADH
HMR_3344	(S)-3-hydroxyoleyleoyl-CoA[p] + NAD+[p] => 3-oxooleoyl-CoA[p] + H+[p] + NADH[p]	-1.86001	EHHADH	HSD17B4
HMR_3345	3-oxooleoyl-CoA[p] + CoA[p] => 7-hexadecenoyl-CoA[p] + acetyl-CoA[p]	-1.86001	ACAA1	MYO5B
HMR_3346	7-hexadecenoyl-CoA[p] + O2[p] => H2O2[p] + trans,cis-hexadeca-2,7-dienoyl-CoA[p]	-1.86001	ACOX3	ACOX1
HMR_3347	H2O[p] + trans,cis-hexadeca-2,7-dienoyl-CoA[p] => (S)-3-hydroxy-7-hexadecenoyl-CoA[p]	-1.86001	EHHADH
HMR_3348	(S)-3-hydroxy-7-hexadecenoyl-CoA[p] + NAD+[p] => 3-oxo-7-hexadecenoyl-CoA[p] + H+[p] + NADH[p]	-1.86001	EHHADH	HSD17B4
HMR_3349	3-oxo-7-hexadecenoyl-CoA[p] + CoA[p] => 5-tetradecenoyl-CoA[p] + acetyl-CoA[p]	-1.86001	ACAA1	MYO5B
HMR_3350	5-tetradecenoyl-CoA[p] + O2[p] => H2O2[p] + trans,cis-myristo-2,5-dienoyl-CoA[p]	-1.86001	ACOX3	ACOX1
HMR_3351	H2O[p] + trans,cis-myristo-2,5-dienoyl-CoA[p] => cis-(3S)-hydroxytetradec-5-enoyl-CoA[p]	-1.86001	EHHADH
HMR_3352	NAD+[p] + cis-(3S)-hydroxytetradec-5-enoyl-CoA[p] => 3-oxomyrist-5-enoyl-CoA[p] + H+[p] + NADH[p]	-1.86001	EHHADH	HSD17B4
HMR_3353	3-oxomyrist-5-enoyl-CoA[p] + CoA[p] => (3Z)-dodecenoyl-CoA[p] + acetyl-CoA[p]	-1.86001	ACAA1	MYO5B
HMR_3355	(2E)-dodecenoyl-CoA[p] <=> (3Z)-dodecenoyl-CoA[p]	-1.86001	EHHADH	ECI1	ECI2
HMR_3411	9-eicosenoyl-CoA[m] + 9 CoA[m] + 8 FAD[m] + 9 H2O[m] + 9 NAD+[m] => 8 FADH2[m] + 9 H+[m] + 9 NADH[m] + 10 acetyl-CoA[m]	-1	ACAA1	HSD17B10	ACADVL	HADHA	ACADL	ACADM	ECHS1	HADHB	HADH	ACAA2	ACAD9
HMR_3423	(11Z,14Z)-eicosadienoyl-CoA[m] + 9 CoA[m] + 7 FAD[m] + 9 H2O[m] + 9 NAD+[m] => 7 FADH2[m] + 9 H+[m] + 9 NADH[m] + 10 acetyl-CoA[m]	-1	ACAA1	HSD17B10	ACADVL	HADHA	ACADL	ACADM	ECHS1	HADHB	HADH	ACAA2	ACAD9
HMR_3622	cholesterol-ester pool[r] <=> 5.1e-005 cholesterol-ester-10,13,16,19-docosa[r] + 5.1e-005 cholesterol-ester-10,13,16-docosa[r] + 5.1e-005 cholesterol-ester-10-hepta[r] + 5.1e-005 cholesterol-ester-11,14,17-eico[r] + 5.1e-005 cholesterol-ester-11,14-eicosa[r] + 5.1e-005 cholesterol-ester-11-docose[r] + 5.1e-005 cholesterol-ester-11-eico[r] + 5.1e-005 cholesterol-ester-12,15,18,21-tetracosa[r] + 5.…	-2.0126
HMR_3627	cholesterol[r] + myristoyl-CoA[r] => CoA[r] + cholesterol-ester-myrist[r]	-2	SOAT1	SOAT2
HMR_3632	cholesterol[r] + palmitoyl-CoA[r] => CoA[r] + cholesterol-ester-palm[r]	-2	SOAT1	SOAT2
HMR_3633	7-hexadecenoyl-CoA[r] + cholesterol[r] => CoA[r] + cholesterol-ester-7-hexa[r]	-1.926	SOAT1	SOAT2
HMR_3638	cholesterol[r] + stearoyl-CoA[r] => CoA[r] + cholesterol-ester-stea[r]	-1.58496	SOAT1	SOAT2
HMR_3641	cholesterol[r] + oleoyl-CoA[r] => CoA[r] + cholesterol-ester-ol[r]	-2.03242	SOAT1	SOAT2
HMR_3661	cholesterol[r] + linolenoyl-CoA[r] => CoA[r] + cholesterol-ester-linolen[r]	-1.58496	SOAT1	SOAT2
HMR_3664	(5Z,8Z,11Z,14Z,17Z)-eicosapentaenoyl-CoA[r] + cholesterol[r] => CoA[r] + cholesterol-ester-5,8,11,14,17-eico[r]	-1.58496	SOAT1	SOAT2
HMR_3673	cholesterol[r] + linoleoyl-CoA[r] => CoA[r] + cholesterol-ester-lin[r]	-2.01792	SOAT1	SOAT2
HMR_3675	cholesterol[r] + dihomo-gamma-linolenoyl-CoA[r] => CoA[r] + cholesterol-ester-dihomo-gamma[r]	-1	SOAT1	SOAT2
HMR_3676	arachidonyl-CoA[r] + cholesterol[r] => CoA[r] + cholesterol-ester-arach[r]	-2	SOAT1	SOAT2
HMR_3855	H+[c] + NADPH[c] + lactaldehyde[c] => NADP+[c] + propane-1,2-diol[c]	-1.04713	AKR1B1	AKR1B10
HMR_3875	ATP[c] + H2O[c] + methionine[c] => PPi[c] + Pi[c] + SAM[c]	-1.97199	MAT2B	MAT1A	MAT2A
HMR_3877	H2O[c] + SAH[c] <=> adenosine[c] + homocysteine[c]	-1.97199	AHCY	AHCYL2	AHCYL1
HMR_3917	5-methyl-THF[c] + homocysteine[c] => THF[c] + methionine[c]	-1.97199	MTR
HMR_3956	CO2[m] + H2O[m] => H+[m] + HCO3-[m]	-3.81639	CA5B	CA5A
HMR_3957	NAD+[m] + isocitrate[m] => AKG[m] + CO2[m] + H+[m] + NADH[m]	-1.32211	IDH3G	IDH3B	IDH3A
HMR_3979	H2O[p] + PPi[p] => 2 Pi[p]	-1.60768	LHPP	PPA2	PRUNE	PPA1
HMR_4012	ATP[c] + adenosine[c] => ADP[c] + AMP[c]	-1.97199	ADK	DCK
HMR_4141	H+[m] + NADH[m] + OAA[m] <=> NAD+[m] + malate[m]	-2.73233	MDH2
HMR_4145	CoA[m] + citrate[m] <=> H2O[m] + OAA[m] + acetyl-CoA[m]	-1.32211	CS
HMR_4209	AKG[m] + thiamin-PP[m] => 3-carboxy-1-hydroxypropyl-ThPP[m] + CO2[m]	-1.32211	OGDH	DHTKD1	OGDHL
HMR_4242	CO2[m] + crotonyl-CoA[m] + ubiquinol[m] <=> glutaryl-CoA[m] + ubiquinone[m]	-9.29658	GCDH
HMR_4243	CO2[m] + FADH2[m] + crotonyl-CoA[m] <=> FAD[m] + glutaryl-CoA[m]	-9.29658	GCDH
HMR_4280	H+[m] + NADH[m] + pyruvate[m] <=> L-lactate[m] + NAD+[m]	-1.00837	LDHA
HMR_4281	H+[p] + NADH[p] + pyruvate[p] <=> L-lactate[p] + NAD+[p]	-2.31383	LDHB	UEVLD	LDHC	LDHAL6A	LDHAL6B
HMR_4295	ATP[m] + H+[m] + HCO3-[m] + acetyl-CoA[m] => ADP[m] + Pi[m] + malonyl-CoA[m]	-3.81639	ACACB
HMR_4338	ATP[c] + THF[c] + formate[c] => 10-formyl-THF[c] + ADP[c] + Pi[c]	-1.02857	MTHFD1	AQP7P4	AL445665.1	LOC286297
HMR_4363	2-phospho-D-glycerate[c] <=> H2O[c] + PEP[c]	-1.04239	ENO1	ENO3	ENO2
HMR_4365	2-phospho-D-glycerate[c] <=> 3-phospho-D-glycerate[c]	-1.04239	PGAM2	PGAM1	BPGM	PGAM4
HMR_4368	1,3-bisphospho-D-glycerate[c] + ADP[c] <=> 3-phospho-D-glycerate[c] + ATP[c]	-1.04382	CRISP3	PGK1	MIA3	PGK2
HMR_4373	1,3-bisphospho-D-glycerate[c] + H+[c] + NADH[c] <=> GAP[c] + NAD+[c] + Pi[c]	-1.04382	GAPDHS	GAPDH	GAPDHP29
HMR_4388	H+[c] + NADH[c] + pyruvate[c] <=> L-lactate[c] + NAD+[c]	-1.24259	LDHB	UEVLD	LDHC	LDHAL6A	LDHAL6B
HMR_4442	5,10-methenyl-THF[c] + NADPH[c] <=> 5,10-methylene-THF[c] + NADP+[c]	-1.02857	MTHFD1
HMR_4458	H2O[m] + cis-aconitate[m] <=> citrate[m]	-1.32211	ACO2	ACO1
HMR_4503	10-formyl-THF[c] + H+[c] <=> 5,10-methenyl-THF[c] + H2O[c]	-1.02857	MTHFD1
HMR_4589	H2O[m] + cis-aconitate[m] <=> isocitrate[m]	-1.32211	ACO2	ACO1
HMR_4873	NH3[c] <=> NH3[s]	-2.05889	RHAG
HMR_4874	NH3[c] <=> NH3[m]	-2.05889
HMR_4885	H2O[c] <=> H2O[s]	-1.55151	AQP6	SLC5A1	AQP8	AQP10	AQP5	AQP7	AQP3	AQP2	AQP4	AQP1
HMR_4896	O2[c] <=> O2[s]	-1.55694
HMR_4898	O2[c] <=> O2[m]	-1.33681
HMR_4900	O2[c] <=> O2[p]	-4.67963
HMR_4919	CO2[c] <=> CO2[s]	-1.54167
HMR_4922	CO2[c] <=> CO2[m]	-1.02367
HMR_4926	H+[c] + pyruvate[c] => H+[m] + pyruvate[m]	-1.11717	MPC1	MPC2	MPC1L
HMR_4930	H+[c] + pyruvate[c] <=> H+[p] + pyruvate[p]	-2.31383	SLC16A8	SLC16A6	SLC16A7	SLC16A3	SLC16A1	SLC16A4	SLC16A5
HMR_5029	glucose[c] <=> glucose[s]	-1.47166	SLC2A3	SLC2A9	SLC2A1	SLC2A11	SLC2A8	SLC5A2	SLC2A5	SLC2A12	SLC2A6	SLC2A2	SLC2A14	SLC2A4	SLC2A7	SLC2A10
HMR_5046	cholesterol[l] <=> cholesterol[m]	-2.0126	STARD3
HMR_5344	H+[c] + Pi[c] <=> H+[p] + Pi[p]	-1.62496
HMR_5346	PPi[c] <=> PPi[p]	-1.60768
HMR_5348	2-oxobutyrate[c] + H+[c] => 2-oxobutyrate[m] + H+[m]	-2.47327	SLC16A8	SLC16A6	SLC16A7	SLC16A3	SLC16A1	SLC16A4	SLC16A5
HMR_5349	2-oxobutyrate[m] + H+[c] => 2-oxobutyrate[c] + H+[m]	-2.47327	SLC16A8	SLC16A6	SLC16A7	SLC16A3	SLC16A1	SLC16A4	SLC16A5
HMR_5411	H+[c] + L-lactate[c] <=> H+[m] + L-lactate[m]	-1.00837	SLC16A1
HMR_5413	H+[s] + Pi[s] => H+[c] + Pi[c]	-1.94753	SLC20A1	SLC20A2
HMR_5466	glycine[c] + leucine[s] <=> glycine[s] + leucine[c]	-5.15453	SLC7A5
HMR_5510	homoserine[c] + serine[s] <=> homoserine[s] + serine[c]	-4.74525	SLC7A5
HMR_5565	proline[c] + threonine[s] <=> proline[s] + threonine[c]	-4.74525	SLC7A5
HMR_5582	arginine[c] + ornithine[s] <=> arginine[s] + ornithine[c]	-2.2552	SLC7A6	SLC7A5
HMR_6218	GSH[c] + HCO3-[c] + arachidonate[s] <=> GSH[s] + HCO3-[s] + arachidonate[c]	-1.77259	SLCO2A1
HMR_6410	lipoamide[m] + pyruvate[m] => CO2[m] + S-acetyldihydrolipoamide[m]	-1.04239	PDHA1	PDHA2	PDHB
HMR_6412	CoA[m] + S-acetyldihydrolipoamide[m] => acetyl-CoA[m] + dihydrolipoamide[m]	-1.04239	DLAT
HMR_6413	3-carboxy-1-hydroxypropyl-ThPP[m] + lipoamide[m] => S-succinyldihydrolipoamide[m] + thiamin-PP[m]	-1.32211	OGDH	DHTKD1	OGDHL
HMR_6414	CoA[m] + S-succinyldihydrolipoamide[m] <=> dihydrolipoamide[m] + succinyl-CoA[m]	-1.32211	DLSTP1	DLST
HMR_6571	1D-myo-inositol-3-phosphate[c] + H2O[c] => Pi[c] + inositol[c]	-1	IMPAD1	IMPA1	IMPA2
HMR_6572	glucose-6-phosphate[c] => 1D-myo-inositol-3-phosphate[c]	-1	ISYNA1
HMR_6614	dADP[c] + dTTP[c] <=> dATP[c] + dTDP[c]	-4.96652	NME2	NME3	NME4	NME5	NME2P1	NME7	NME6	NME1	NME2								COX8A	COX5A	COX8C	MT-CO2	MT-COI	MT-CO3	COX7CP1	RP11-52L11.7	RP11-52L11.4
HMR_6914	8 H+[m] + O2[m] + 4 ferrocytochrome C[m] => 4 H+[c] + 2 H2O[m] + 4 ferricytochrome C[m]	-1.33681	COX15	COX6A1	COX7A2	COX7A2L	COX6B1	COX7C	COX4I2	COX4I1	COX7B	COX5B	COX17	COX6A2	COX6B2	COX7A1	COX6C	COX7B2
HMR_6918	2 H+[m] + 2 ferricytochrome C[m] + ubiquinol[m] => 4 H+[c] + 2 ferrocytochrome C[m] + ubiquinone[m]	-1.33674	UQCRC1	UQCR11	UQCRC2	UQCRB	UQCRQ	UQCRFS1	UQCRH	CYC1	UQCR10	MT-CYB
HMR_7588	DHAP[c] + acyl-CoA-LD-TG2 pool[c] => CoA[p] + acylglycerone-phosphate[c]	-1.38582	GNPAT
HMR_7590	acylglycerone-phosphate[c] <=> acylglycerone-phosphate[p]	-2
HMR_7591	1-acyl-sn-glycero-3-phosphate[c] + NADP+[c] <=> H+[c] + NADPH[c] + acylglycerone-phosphate[c]	-1.38219	AKR1A1
HMR_7594	acylglycerone-phosphate[p] + hydroxy alkyl chain[p] => acyl-CoA-LD-TG2 pool[p] + alkyl-glycerone-3-phosphate[p]	-2	AGPS
HMR_7596	alkyl-glycerone-3-phosphate[c] <=> alkyl-glycerone-3-phosphate[p]	-2
HMR_7597	alkyl-glycerone-3-phosphate[c] + fatty acid-LD-TG2 pool[c] => 2-acyl-1-alkyl-sn-glycero-3-phosphate[c] + H2O[c]	-2
HMR_7598	2-acyl-1-alkyl-sn-glycero-3-phosphate[c] + H2O[c] => 1-alkyl-2-acylglycerol[c] + Pi[c]	-2	PPAP2A	LPIN2	LPPR2	LPPR4	LPPR3	LPIN3	LPIN1	PPAP2C	PPAPDC1B	PPAP2B	PPAPDC1A
HMR_7600	1-alkyl-2-acylglycerol[c] + CDP-choline[c] => 1-radyl-2-acyl-sn-glycero-3-phosphocholine[c] + CMP[c]	-1.58496	CHPT1	CEPT1
HMR_7614	1-organyl-2-lyso-sn-glycero-3-phosphocholine[c] + acyl-CoA-LD-TG3 pool[c] => 1-radyl-2-acyl-sn-glycero-3-phosphocholine[c] + CoA[c]	-2	LPCAT2	LPCAT3	LPCAT1	LPCAT4													PLA2G2C	PLA2G4E	PLA2G2A	PLA2G2E	PLA2G4B
HMR_7615	1-radyl-2-acyl-sn-glycero-3-phosphocholine[c] + H2O[c] => 1-organyl-2-lyso-sn-glycero-3-phosphocholine[c] + carboxylate[c]	-2	PLA2G10	PLA2G3	PLA2G4C	PLA2G4A	PLA2G2D	PLA2G12A	PLA2G5	PLA2G12B	PLA2G2F	PLA2G4D	PLB1	PLA2G4F	JMJD7-PLA2G4B	PLA2G1B	PLA2G16	PLA2G6
HMR_7745	beta-D-glucose[c] <=> glucose[c]	-1.47166	GALM
HMR_7747	ADP[c] + beta-D-glucose[c] => AMP[c] + beta-D-glucose-6-phosphate[c]	-1.47166	ADPGK
HMR_7777	NADP+[p] => NADP+[c]	-2.16993
HMR_7779	NADPH[c] => NADPH[p]	-2.16993
HMR_8465	2 CDP[c] <=> CMP[c] + CTP[c]	-7.04306	CMPK1
HMR_8508	NAD+[c] + propane-1,2-diol[c] => H+[c] + NADH[c] + lactaldehyde[c]	-1.04713	ADHFE1	ADH6	ZADH2	ADH1A	ADH7	ADH1B	ADH5	ADH4	ADH1C
HMR_8758	NAD+[c] + formate[c] => CO2[c] + H+[c] + NADH[c]	-2.20859	ALDH1L2	ALDH1L1
HMR_8939	Na+[s] + palmitate[s] => Na+[c] + palmitate[c]	-1.84276	SLC27A6	SLC27A1	SLC27A3	SLC27A4
HMR_9022	TAG-extraction[s] => 0.5 TAG-VLDL pool[s] + 0.5 TAG-chylomicron pool[s]	-1.74885
HMR_9023	TAG-extraction[x] => TAG-extraction[s]	-1.74885
HMR_9034	glucose[x] => glucose[s]	-1.47166
HMR_9048	O2[x] => O2[s]	-1.55694
HMR_9056	NEFA blood pool out[s] => NEFA blood pool out[x]	-1.60105
HMR_9057	H2O[s] => H2O[x]	-1.54358
HMR_9058	CO2[s] => CO2[x]	-1.54167
HMR_9072	Pi[s] <=> Pi[x]	-1.94753
HMR_9073	NH3[s] <=> NH3[x]	-2.05889
HMR_9678	palmitate[p] => palmitate[c]	-2
HMR_obj	NA	-2.01393

## Sheet: tp4_FC_gene_expr
Expression values mean and standard deviation of genes associated to the reactions with |log2FC|≥ between lean and obese (tp4)
LOG2FC ≥ 1
	LEAN		OBESE
gene	mean	sd	mean	sd
IVD	8.36442	0.5641	8.51854	0.496698
ACADSB	8.49297	0.971094	8.4457	0.942664
DLD	10.081	0.732418	10.2481	0.70289
MTHFD2	11.0473	0.480463	10.9882	0.466486
NME2	11.4432	0.433137	11.5855	0.373714
SLC25A11	9.36101	0.626491	9.59538	0.533002
SLC25A3	13.0517	0.388588	13.0898	0.37399
SLC7A5	8.36747	0.952862	8.55193	0.937674
SLC7A6	9.21359	0.511469	9.29897	0.537331
GCSH	9.54058	0.719033	9.43705	0.823989
PRPF31	9.88241	0.479842	9.96282	0.519217
NME3	11.0156	0.639676	11.3178	0.66182
AMT	8.11612	0.610815	8.19496	0.653158
MTHFD2L	5.71442	0.600226	5.6403	0.630274
NME4	9.73217	0.563329	9.8867	0.615091
GLDC	6.63869	1.48641	6.95643	1.77867
NME5	8.11887	0.881244	8.05186	0.933444
NME7	9.05998	0.649878	9.34719	0.702973
NME6	7.26642	0.553482	7.3624	0.498084
NME1	10.9143	0.802673	11.2478	0.608464
LOG2FC ≤ -1
	LEAN		OBESE
gene	mean	sd	mean	sd
LPL	8.67235	0.983209	8.25451	0.67687
PNPLA4	9.75905	0.669661	9.79069	0.768982
MGLL	9.58069	0.850188	9.49917	0.998803
ACSL4	6.09229	0.713603	5.87544	0.73766
CA12	12.2637	0.648504	12.4442	0.562672
SLC27A6	4.30493	0.561851	4.24772	0.781771
ABCA1	8.52103	0.564746	8.2817	0.562419
AKR1B1	9.82644	0.513739	9.61726	0.574419
GPD2	6.92462	0.767577	7.12145	0.788661
ABHD5	6.99947	0.457442	6.98801	0.507055
CDS2	9.29516	0.506445	9.28231	0.588478
CDIPT	12.337	0.284184	12.3557	0.289296
PTDSS1	11.1608	0.462073	11.2228	0.434064
CHPT1	9.33052	1.05481	9.48941	0.84683
PISD	8.29466	0.60212	8.47802	0.643909
CHKB	9.00989	0.493315	9.01348	0.502909
PCYT1B	4.85599	0.297659	4.8448	0.30274
PEMT	8.63712	0.520099	8.47308	0.587789
FAR2	7.09274	1.01502	7.09582	0.914591
HMGCR	9.99869	0.445084	10.1072	0.444172
MVK	8.7037	0.212756	8.7304	0.211219
PMVK	9.96806	0.611759	10.1445	0.594068
MVD	6.37784	0.313877	6.40409	0.312447
IDI1	9.89799	0.46156	9.90857	0.534871
GGPS1	10.3134	0.482259	10.3368	0.529272
FDFT1	11.7314	0.443074	11.8526	0.396736
SQLE	9.74644	0.949848	9.87779	0.884401
LSS	9.28757	0.444268	9.27832	0.446537
CYP51A1	9.05388	0.676026	9.07171	0.701341
LBR	10.0761	0.630625	9.94642	0.629171
MSMO1	9.56342	0.570584	9.61945	0.511955
NSDHL	8.32274	0.332302	8.40546	0.31766
HSD17B7	9.42822	0.532524	9.65231	0.597636
EBP	8.65882	0.659365	8.88884	0.59904
DHCR24	11.18	0.770193	11.2769	0.744983
DHCR7	8.80866	0.693365	8.99868	0.714679
MCAT	8.46487	0.585606	8.5578	0.56021
ELOVL5	12.0522	0.629958	12.1532	0.551599
HSD17B12	11.2606	0.510468	11.1045	0.518593
TECR	10.4342	0.519176	10.3701	0.617437
SCD	9.76268	1.34593	10.0043	1.41006
FADS2	7.21389	0.610682	7.48374	0.721361
SLC25A20	7.97778	0.607726	8.34938	0.654859
CRAT	8.31432	0.435787	8.34529	0.456315
CPT1A	8.37213	0.637261	8.42791	0.690169
SLC22A5	9.28941	0.552435	9.47542	0.515746
SLC16A1	6.32535	0.748249	6.18497	0.788884
IDH3G	9.24098	0.565227	9.23125	0.625867
ABCD1	6.34766	0.321212	6.28931	0.348721
ACOX3	9.35489	0.839353	9.39588	0.757958
EHHADH	6.17015	0.64677	6.20504	0.779806
ACAA1	10.639	0.47725	10.6406	0.445656
ACAT2	8.68403	0.412695	8.7476	0.453678
ACADVL	11.1053	0.586888	11.2149	0.712742
HADHA	10.8382	0.31515	10.7998	0.366353
HSD17B10	11.4264	0.346466	11.5235	0.362878
ACADM	9.36492	0.652056	9.25926	0.657697
ACADSB	8.49297	0.971094	8.4457	0.942664
ACAD10	7.61289	0.298213	7.6582	0.34877
ECH1	10.5671	0.493958	10.5837	0.53393
SOAT1	6.99971	0.940383	6.99929	1.03179
MAT2B	10.198	0.588859	10.2306	0.582267
AHCY	9.86079	0.568058	10.0167	0.565051
MTR	8.85731	0.71235	8.78856	0.537659
CA5B	6.38864	0.50928	6.32963	0.393163
LHPP	5.98407	0.466743	5.89956	0.41225
ADK	9.22369	0.480143	9.40064	0.548396
MDH2	10.849	0.41638	11.0273	0.436703
CS	10.104	0.533289	10.0906	0.536646
OGDH	7.67072	0.45584	7.782	0.428006
GCDH	7.55919	0.510048	7.815	0.481014
LDHA	12.9249	0.387449	12.8749	0.3209
LDHB	11.9692	0.506805	11.7447	0.56097
ACACB	9.73064	1.05031	9.44083	0.960008
MTHFD1	9.49459	0.380044	9.60058	0.345257
ENO1	12.0115	0.435543	12.0598	0.38981
PGAM2	5.07673	0.401455	5.22994	0.584095
CRISP3	4.15048	1.50535	4.26324	1.38178
GAPDHS	3.84851	0.19009	3.88407	0.232612
ACO2	8.88987	0.531708	9.01215	0.63514
RHAG	5.583	0.311361	5.58122	0.335824
AQP6	6.19537	0.322274	6.1972	0.299362
MPC1	9.49475	0.442253	9.45229	0.524336
SLC16A8	5.84447	0.302523	5.77702	0.283751
SLC2A3	9.14101	0.817826	9.16596	0.836988
STARD3	7.54292	0.426396	7.67447	0.600324
SLC20A1	11.2133	0.463195	11.2966	0.433781
SLC7A5	8.36747	0.952862	8.55193	0.937674
SLC7A6	9.21359	0.511469	9.29897	0.537331
SLCO2A1	7.83219	0.466145	7.70804	0.615249
PDHA1	10.0446	0.373497	10.1973	0.332904
DLAT	6.99266	0.721605	7.20948	0.680768
DLSTP1	7.73312	0.807447	7.74483	0.848399
IMPAD1	7.26103	0.593271	7.34084	0.589892
ISYNA1	8.33794	1.0351	8.45783	0.986285
NME2	11.4432	0.433137	11.5855	0.373714
COX15	8.88343	0.364705	8.98896	0.429657
UQCRC1	10.8541	0.490465	10.8711	0.639379
GNPAT	10.2405	0.541987	10.2288	0.57853
AKR1A1	11.3494	0.387064	11.4445	0.374545
AGPS	7.0615	0.695715	7.28049	0.838163
PLA2G10	6.81918	0.884042	7.07322	0.963741
ADPGK	9.61082	0.414935	9.69402	0.435012
CMPK1	10.1568	0.711231	10.1502	0.697668
LIPE	7.29091	0.457813	7.17833	0.429297
ACSBG1	4.37016	0.228696	4.35194	0.22599
CA2	8.56699	2.11047	8.66326	1.67279
FABP3	6.86562	0.871851	6.98749	0.857823
AGPAT4	6.53713	0.418194	6.51909	0.488016
LPIN2	8.27435	0.490844	8.23501	0.481839
CDS1	9.19217	0.636299	9.1069	0.530246
CEPT1	9.90584	0.497942	10.0283	0.563615
CHKA	8.84414	0.698521	9.02398	0.670681
PCYT1A	7.09306	0.374001	7.06883	0.380997
IDI2	7.02347	0.423827	7.02966	0.416634
FDPS	11.1894	0.469031	11.3914	0.502251
TM7SF2	8.12291	0.645607	8.35163	0.923056
FAXDC2	9.8283	0.279768	9.87214	0.303837
FASN	9.03807	1.07225	9.07829	1.09329
ELOVL1	9.6682	0.36348	9.75769	0.377115
HIGD2A	9.66933	0.562835	9.68	0.55964
SCD5	6.59876	0.410334	6.71414	0.380224
FADS1	8.33002	0.736769	8.68581	0.807517
CPT2	9.37219	0.59814	9.54845	0.619127
SLC22A1	4.07082	0.269469	4.05054	0.350673
ACOX1	8.76057	0.535782	8.78237	0.537421
HSD17B4	11.3764	0.50418	11.3122	0.500655
ACADL	4.04647	0.866667	3.82145	0.646608
ECHS1	11.6042	0.429212	11.6724	0.468967
HADHB	11.8667	0.303823	11.8325	0.350182
ECI1	10.1397	0.665947	10.3961	0.622093
SOAT2	5.68807	0.355238	5.67697	0.351631
AKR1B10	4.77955	0.386884	4.81004	0.633237
MAT1A	6.01267	0.32604	6.11108	0.413124
AHCYL2	7.3423	0.476129	7.38841	0.565062
CA5A	4.50623	0.219316	4.53251	0.313294
IDH3B	10.8176	0.393463	10.9056	0.397835
PPA2	9.89428	0.594472	9.68751	0.589377
DCK	7.41317	0.895726	7.3984	0.794744
DHTKD1	9.48942	0.565339	9.72328	0.515899
UEVLD	7.70223	0.630884	7.70575	0.555784
ENO3	6.7959	0.480175	6.96932	0.588372
PGAM1	12.2139	0.227607	12.2563	0.192984
PGK1	12.6136	0.359697	12.6535	0.468416
GAPDH	13.3986	0.357522	13.448	0.474199
ACO1	9.53415	0.447317	9.6194	0.438668
SLC5A1	5.43376	0.7143	5.34405	0.705378
MPC2	10.7059	0.625889	10.9399	0.696745
SLC16A6	7.80117	1.14735	7.95867	1.22098
SLC2A9	6.81421	0.356488	6.89261	0.393426
SLC20A2	7.04808	0.630959	7.06411	0.388401
PDHA2	4.084	0.192697	4.0976	0.25335
IMPA1	9.81658	0.792436	9.75204	0.678416
NME3	11.0156	0.639676	11.3178	0.66182
COX6A1	12.108	0.541561	12.2311	0.484182
UQCR11	11.2608	0.582337	11.385	0.505983
LPCAT3	7.61811	0.469716	7.65638	0.488395
PLA2G3	5.88666	0.706608	5.83661	0.672529
ADH6	4.67032	0.284637	4.72359	0.380373
ALDH1L1	6.94557	0.356171	6.84821	0.238053
PNPLA3	5.61631	0.646951	5.81422	0.719488
ABHD6	7.36176	0.613087	7.41261	0.605193
ACSL3	10.7642	0.434661	10.734	0.486299
CA9	5.6895	0.350509	5.68213	0.364588
ACOT2	9.54987	0.761887	9.78145	0.695009
MBOAT2	8.20938	0.911095	8.23342	0.843886
ELOVL4	4.1041	0.521303	4.01999	0.570635
FADS3	7.9343	0.567756	7.99441	0.466243
CPT1B	9.48155	0.808141	9.45694	0.682005
HADH	11.1841	0.432245	11.2529	0.501524
ACAA2	9.53397	0.585073	9.59582	0.578754
ACADS	7.42215	0.43081	7.48207	0.497818
ECI2	10.0296	0.632346	10.0298	0.673188
MAT2A	12.1181	0.261802	12.1502	0.232135
AHCYL1	11.4553	0.365552	11.4518	0.39578
IDH3A	8.3906	0.642094	8.40659	0.529839
PRUNE	11.4865	0.495142	11.6885	0.470562
OGDHL	6.0369	0.709896	5.94293	0.406346
LDHC	5.56248	0.511784	5.6266	0.656872
ENO2	9.0165	0.888406	9.48278	0.96102
BPGM	7.29691	0.605038	7.25186	0.614306
MIA3	7.83682	0.644685	7.91733	0.715099
AQP8	5.20185	0.2689	5.26422	0.352022
SLC16A7	5.6624	1.31343	5.02317	1.03908
SLC2A1	8.04055	0.627247	8.09492	0.655369
PDHB	11.8285	0.429367	11.8492	0.587603
IMPA2	8.6478	0.783303	8.84331	0.86766
NME4	9.73217	0.563329	9.8867	0.615091
COX7A2	12.6462	0.457963	12.7875	0.429184
UQCRC2	11.9135	0.356388	11.9924	0.359912
LPCAT1	10.0935	0.572873	10.2171	0.599761
PLA2G4C	8.42783	0.701782	8.54961	0.783528
SLC27A3	8.22032	0.68791	8.4531	0.739365
LIPG	4.49496	0.705664	4.27301	0.646162
ACSBG2	4.12719	0.348607	4.14043	0.330425
CA14	6.0405	0.395908	6.21181	0.591165
CD36	7.91713	1.68013	7.90216	1.54037
ADH1A	3.44378	0.208793	3.40994	0.196899
AGPAT5	8.93359	0.742486	8.80937	0.717435
MOGAT2	5.72727	0.220745	5.72228	0.27327
SLC6A8	9.13629	0.686812	9.20536	0.804471
ACAD8	8.32604	0.947017	8.50701	0.803496
PPA1	11.7797	0.490959	11.817	0.438132
PGK2	5.41511	0.244221	5.50276	0.305807
SLC16A3	8.59996	0.482511	8.67052	0.475952
SLC2A11	5.47632	0.360123	5.60951	0.38317
NME5	8.11887	0.881244	8.05186	0.933444
COX7A2L	11.6178	0.315324	11.6775	0.313228
UQCRB	11.5996	0.45602	11.5662	0.397986
LPCAT4	7.60529	0.521781	7.45406	0.532322
PLA2G4A	5.37417	0.63057	5.1553	0.675151
AADAC	4.64163	0.230341	4.73274	0.266977
SLC27A2	8.00861	1.62413	8.40723	1.6925
CA6	4.20868	0.22892	4.1995	0.287862
ADH7	4.45411	0.259731	4.48251	0.280945
AGPAT3	6.64108	0.317278	6.68735	0.32257
DGAT1	7.86739	0.575969	7.97113	0.66959
SLC22A4	7.75389	0.960636	7.85364	0.848678
LDHAL6B	3.11747	0.155463	3.13346	0.180848
AQP5	5.85071	0.725421	5.70191	0.554466
SLC2A8	7.88839	0.234337	7.90641	0.285712
COX6B1	11.6541	0.467525	11.6427	0.366755
UQCRQ	11.327	0.613101	11.5216	0.598972
PLA2G2D	5.61016	0.460651	5.65468	0.496974
DAGLA	6.25929	0.309129	6.22534	0.308489
ACSL1	9.46389	0.838295	8.92603	0.772581
CA1	5.83818	0.235119	5.75748	0.224725
FABP2	5.14833	0.34452	5.0837	0.28508
ADH1B	7.00572	1.98162	5.9115	1.597
AGPAT2	8.2134	0.422663	8.16877	0.411301
ELOVL6	8.55938	0.99231	8.62061	0.91167
DUSP9	5.69224	0.37792	5.78397	0.372511
AQP7	6.47458	0.407771	6.35705	0.332301
SLC16A4	6.49731	1.05732	6.47406	1.03977
SLC5A2	6.62801	0.26889	6.65835	0.290258
NME7	9.05998	0.649878	9.34719	0.702973
COX7C	12.4793	0.476424	12.5129	0.449771
UQCRFS1	11.649	0.51944	11.7343	0.513069
PLA2G12A	8.06977	0.667007	7.92741	0.649519
ACSL6	4.91968	0.254382	4.91321	0.251139
NAE1	10.2768	0.589799	10.4029	0.654793
FABP1	5.67238	0.285719	5.6876	0.291071
ADH5	10.8047	0.321707	10.7851	0.369016
LPIN1	8.4567	0.520559	8.43505	0.565981
ELOVL2	8.10399	1.77271	8.91799	1.5189
SSR4	11.6979	0.388887	11.7639	0.457629
AQP3	11.3178	1.68747	11.1552	1.59044
SLC16A5	8.19785	0.783225	7.98889	1.04252
SLC2A5	6.51464	0.731264	6.4938	0.738583
NME6	7.26642	0.553482	7.3624	0.498084
UQCRH	11.9223	0.372722	11.9937	0.417406
PLA2G5	5.26656	0.750674	5.20048	0.748008
PNLIPRP2	4.80989	1.1301	4.92554	1.17872
ACSL5	7.50611	0.802083	7.18993	0.806264
CA3	3.59555	0.733767	3.32204	0.248094
FABP7	5.24795	1.18287	4.89919	0.930886
SRPK3	6.49834	0.480541	6.57439	0.516273
AQP2	5.8317	0.215828	5.8506	0.252893
NME1	10.9143	0.802673	11.2478	0.608464
COX4I1	12.5464	0.288148	12.5692	0.344244
CYC1	10.764	0.628242	10.9452	0.640899
LIPC	4.66686	0.333607	4.57962	0.317294
FABP5	9.64374	0.658149	9.69321	0.778431
AGPAT1	9.49106	0.448502	9.54872	0.393191
BCAP31	11.4889	0.381574	11.5538	0.422156
AQP4	3.8348	0.202905	3.93625	0.332438
SLC2A6	6.30088	0.538603	6.35067	0.513582
COX7B	11.1583	0.583668	11.1055	0.523382
UQCR10	11.6059	0.758881	11.7255	0.606763
PLA2G2F	3.36144	0.165675	3.42321	0.250947
ADH1C	4.90302	0.597415	4.75527	0.491093
CEL	5.1605	0.533592	5.26141	0.698878
AP1G1	7.88148	0.576581	7.94791	0.535421
PLXNB3	4.55183	0.282709	4.57869	0.395593
AQP1	8.25735	0.762647	7.92476	0.82322
SLC2A2	3.05679	0.164917	3.06158	0.188249
COX5B	12.2754	0.420796	12.3259	0.324752
PNLIP	3.90108	0.271873	3.88776	0.238901
CA4	5.22491	0.297537	5.19856	0.294984
FABP6	5.09359	0.772306	4.98327	0.676596
L1CAM	6.03779	0.27168	6.0751	0.335707
SLC2A14	7.14311	0.624698	7.34288	0.809223
COX17	9.76311	0.668301	9.86327	0.616644
PNPLA2	8.70905	0.312557	8.63632	0.371391
CA7	6.47916	0.233304	6.44417	0.261735
FABP4	7.69422	1.54939	7.40054	1.28846
SLC2A4	4.44451	0.218856	4.48204	0.23039
COX6A2	5.20864	0.224718	5.1609	0.274509
LIPF	4.2563	0.440085	4.18371	0.221485
JMJD7-PLA2G4B	8.25259	0.330646	8.36186	0.364687
PNLIPRP1	5.54284	0.309506	5.58925	0.313281
SLC2A10	10.8054	0.777128	10.6178	0.748376
COX7A1	8.65427	0.974772	8.44564	0.93766
PLA2G1B	3.81902	0.403931	3.79593	0.343561
CA8	5.35995	0.691457	5.39732	0.69215
COX6C	12.551	0.81671	12.8821	0.642715
PLA2G16	10.5312	0.877826	10.6708	0.854395
PLA2G6	6.86845	0.373274	6.86794	0.372052
COX8A	12.4929	0.568467	12.5771	0.51501
COX5A	11.1726	0.535749	11.3147	0.520767
PLA2G2A	6.29201	1.02683	6.17685	0.799628
PLA2G2E	4.24875	0.233345	4.29128	0.291985

## Sheet: tp5_od_rxn
List of reactions, with associated genes and equations, with opposite direction of fluxes in lean and obese condition, obtained with input fluxes measured at post-prandial time point (tp5)
RXN	equation	ASSOCIATED GENES
HMR_0245	9-heptadecenoyl-CoA[c] + AMP[c] + PPi[c] <=> 9-heptadecylenic acid[c] + ATP[c] + CoA[c]	ACSL4	ACSBG1	ACSL3	ACSBG2	SLC27A2	ACSL1	ACSL6	ACSL5
HMR_0361	(5Z,8Z,11Z,14Z,17Z)-eicosapentaenoyl-CoA[c] + AMP[c] + PPi[c] <=> ATP[c] + CoA[c] + EPA[c]	ACSL4	ACSBG1	ACSL3	ACSBG2	SLC27A2	ACSL1	ACSL6	ACSL5
HMR_0989	15(S)-HETE[c] + NADP+[c] <=> 15-oxoETE[c] + H+[c] + NADPH[c]
HMR_0990	15(S)-HETE[c] + NAD+[c] <=> 15-oxoETE[c] + H+[c] + NADH[c]
HMR_2569	EPA[c] <=> EPA[r]
HMR_2591	CoA[c] + O-acetylcarnitine[c] <=> L-carnitine[c] + acetyl-CoA[c]	CPT1A	CPT1C	CPT1B
HMR_2596	L-carnitine[c] + O-propanoylcarnitine[m] <=> L-carnitine[m] + O-propanoylcarnitine[c]	SLC25A20	SLC25A29
HMR_2598	CoA[m] + O-propanoylcarnitine[m] <=> L-carnitine[m] + propanoyl-CoA[m]	CRAT	CPT2
HMR_2720	(5Z,8Z,11Z,14Z,17Z)-eicosapentaenoyl-CoA[c] + L-carnitine[c] <=> (5Z,8Z,11Z,14Z,17Z)-eicosapentaenoylcarnitine[c] + CoA[c]	CPT1A	CPT1C	CPT1B
HMR_2865	(5Z,8Z,11Z,14Z,17Z)-eicosapentaenoylcarnitine[c] + L-carnitine[r] <=> (5Z,8Z,11Z,14Z,17Z)-eicosapentaenoylcarnitine[r] + L-carnitine[c]	SLC22A5
HMR_2866	(5Z,8Z,11Z,14Z,17Z)-eicosapentaenoyl-CoA[r] + L-carnitine[r] <=> (5Z,8Z,11Z,14Z,17Z)-eicosapentaenoylcarnitine[r] + CoA[r]	CRAT
HMR_2984	(5Z,8Z,11Z,14Z,17Z)-eicosapentaenoyl-CoA[r] + AMP[r] + PPi[r] <=> ATP[r] + CoA[r] + EPA[r]	ACSL4	ACSBG1	ACSL3	ACSBG2	SLC27A2	ACSL1	ACSL6	ACSL5
HMR_3029	L-carnitine[c] + O-acetylcarnitine[p] <=> L-carnitine[p] + O-acetylcarnitine[c]
HMR_3030	CoA[p] + O-acetylcarnitine[p] <=> L-carnitine[p] + acetyl-CoA[p]	CRAT
HMR_3106	acetyl-CoA[c] <=> acetyl-CoA[p]
HMR_3796	AMP[m] + propanoyl-CoA[m] <=> CoA[m] + propinol adenylate[m]	ACSS3	ACSS2	ACSS1
HMR_3797	AMP[m] + PPi[m] + propanoyl-CoA[m] <=> ATP[m] + CoA[m] + propanoate[m]	ACSS3	ACSS2	ACSS1
HMR_3933	H+[c] + NADH[c] + formylglutathione[c] <=> NAD+[c] + hydroxymethylglutathione[c]	ADH5
HMR_3935	GSH[c] + formaldehyde[c] <=> hydroxymethylglutathione[c]	HMGCL
HMR_3967	CDP[c] + GDP[c] <=> CMP[c] + GTP[c]	CMPK1
HMR_3995	H+[c] + NADPH[c] + cystine[c] <=> NADP+[c] + 2 cysteine[c]	ATG9B	TXNRD2	TXNRD3	TXNRD1
HMR_3996	H+[c] + NADH[c] + cystine[c] <=> NAD+[c] + 2 cysteine[c]
HMR_4460	ATP[m] + propanoate[m] <=> PPi[m] + propinol adenylate[m]	ACSS3	ACSS2	ACSS1
HMR_4480	ADP[c] + dADP[c] <=> ATP[c] + dAMP[c]	AK2	ACADVL	TAF9	ACOX3	AK1	ACADM	AK7	AK3	ACAD8	AK5	AKD1	AK4	AK8	ACAD9	LOC100507855
HMR_4846	AMP[c] + ATP[r] <=> AMP[r] + ATP[c]
HMR_4914	CoA[c] <=> CoA[m]	SLC25A16
HMR_5070	histidine[c] <=> histidine[s]	SLC7A2	SLC7A8	SLC7A5	SLC36A1	SLC7A1	SLC43A1	SLC7A7	SLC7A3	SLC43A2	SLC3A2
HMR_5080	tryptophan[c] <=> tryptophan[s]	SLC7A2	SLC7A8	SLC7A5	SLC16A10	SLC36A1	SLC7A1	SLC43A1	SLC7A7	SLC7A3	SLC43A2	SLC3A2
HMR_5092	isoleucine[c] <=> isoleucine[s]	SLC7A2	SLC7A8	SLC7A5	SLC36A1	SLC7A1	SLC43A1	SLC7A7	SLC7A3	SLC43A2	SLC3A2
HMR_5347	PPi[c] <=> PPi[r]
HMR_5361	propanoyl-CoA[c] <=> propanoyl-CoA[m]
HMR_5460	glycine[c] + serine[s] <=> glycine[s] + serine[c]	SLC7A5	SLC7A10	SLC3A2
HMR_5462	glycine[c] + tryptophan[s] <=> glycine[s] + tryptophan[c]	SLC7A5
HMR_5474	alanine[c] + serine[s] <=> alanine[s] + serine[c]	SLC7A5
HMR_5477	alanine[c] + phenylalanine[s] <=> alanine[s] + phenylalanine[c]	SLC7A5
HMR_5478	alanine[c] + tyrosine[s] <=> alanine[s] + tyrosine[c]	SLC7A5
HMR_5485	alanine[c] + homoserine[s] <=> alanine[s] + homoserine[c]	SLC7A5
HMR_5487	glutamine[c] + serine[s] <=> glutamine[s] + serine[c]	SLC7A5	SLC7A10	SLC3A2
HMR_5488	glutamine[c] + methionine[s] <=> glutamine[s] + methionine[c]	SLC7A5
HMR_5490	glutamine[c] + phenylalanine[s] <=> glutamine[s] + phenylalanine[c]	SLC7A5
HMR_5503	serine[c] + tyrosine[s] <=> serine[s] + tyrosine[c]	SLC7A5
HMR_5506	proline[c] + serine[s] <=> proline[s] + serine[c]	SLC7A5
HMR_5510	homoserine[c] + serine[s] <=> homoserine[s] + serine[c]	SLC7A5
HMR_5521	homoserine[c] + methionine[s] <=> homoserine[s] + methionine[c]	SLC7A5
HMR_5525	cysteine[c] + tryptophan[s] <=> cysteine[s] + tryptophan[c]	SLC7A5
HMR_5527	proline[c] + tryptophan[s] <=> proline[s] + tryptophan[c]	SLC7A5	ABCA1
HMR_5533	phenylalanine[c] + tyrosine[s] <=> phenylalanine[s] + tyrosine[c]	SLC7A5	ABCA1
HMR_5538	phenylalanine[c] + valine[s] <=> phenylalanine[s] + valine[c]	SLC7A5	ABCA1
HMR_5539	phenylalanine[c] + threonine[s] <=> phenylalanine[s] + threonine[c]	SLC7A5	ABCA1
HMR_5541	isoleucine[c] + phenylalanine[s] <=> isoleucine[s] + phenylalanine[c]	SLC7A5	ABCA1
HMR_5542	cysteine[c] + tyrosine[s] <=> cysteine[s] + tyrosine[c]	SLC7A5
HMR_5543	leucine[c] + tyrosine[s] <=> leucine[s] + tyrosine[c]	SLC7A5
HMR_5544	proline[c] + tyrosine[s] <=> proline[s] + tyrosine[c]	SLC7A5
HMR_5546	tyrosine[c] + valine[s] <=> tyrosine[s] + valine[c]	SLC7A5
HMR_5547	threonine[c] + tyrosine[s] <=> threonine[s] + tyrosine[c]	SLC7A5	SLC4A5
HMR_5551	cysteine[c] + proline[s] <=> cysteine[s] + proline[c]	SLC7A5
HMR_5555	cysteine[c] + homoserine[s] <=> cysteine[s] + homoserine[c]	SLC7A5
HMR_5558	asparagine[c] + leucine[s] <=> asparagine[s] + leucine[c]	SLC7A5
HMR_5559	leucine[c] + valine[s] <=> leucine[s] + valine[c]	SLC7A5
HMR_5560	leucine[c] + threonine[s] <=> leucine[s] + threonine[c]	SLC7A5
HMR_5568	asparagine[c] + valine[s] <=> asparagine[s] + valine[c]	SLC7A5
HMR_5570	asparagine[c] + homoserine[s] <=> asparagine[s] + homoserine[c]	SLC7A5
HMR_6000	acetoacetate[c] + pyruvate[s] <=> acetoacetate[s] + pyruvate[c]	SLC16A8	SLC16A6	SLC16A7	SLC16A3	SLC16A1	SLC16A4	SLC16A5
HMR_6005	acetoacetate[c] + retinoate[s] <=> acetoacetate[s] + retinoate[c]	SLC16A8	SLC16A6	SLC16A7	SLC16A3	SLC16A1	SLC16A4	SLC16A5
HMR_6007	2-hydroxybutyrate[c] + pyruvate[s] <=> 2-hydroxybutyrate[s] + pyruvate[c]	SLC16A8	SLC16A6	SLC16A7	SLC16A3	SLC16A1	SLC16A4	SLC16A5
HMR_6008	2-hydroxybutyrate[c] + acetate[s] <=> 2-hydroxybutyrate[s] + acetate[c]	SLC16A8	SLC16A6	SLC16A7	SLC16A3	SLC16A1	SLC16A4	SLC16A5
HMR_6010	2-hydroxybutyrate[c] + propanoate[s] <=> 2-hydroxybutyrate[s] + propanoate[c]	SLC16A8	SLC16A6	SLC16A7	SLC16A3	SLC16A1	SLC16A4	SLC16A5
HMR_6013	2-hydroxybutyrate[c] + retinoate[s] <=> 2-hydroxybutyrate[s] + retinoate[c]	SLC16A8	SLC16A6	SLC16A7	SLC16A3	SLC16A1	SLC16A4	SLC16A5
HMR_6017	propanoate[c] + pyruvate[s] <=> propanoate[s] + pyruvate[c]	SLC16A8	SLC16A6	SLC16A7	SLC16A3	SLC16A1	SLC16A4	SLC16A5
HMR_6018	L-lactate[c] + pyruvate[s] <=> L-lactate[s] + pyruvate[c]	SLC16A8	SLC16A6	SLC16A7	SLC16A3	SLC16A1	SLC16A4	SLC16A5
HMR_6027	AKG[c] + butyrate[s] <=> AKG[s] + butyrate[c]	SLC16A8	SLC16A6	SLC16A7	SLC16A3	SLC16A1	SLC16A4	SLC16A5
HMR_6029	(R)-3-hydroxybutanoate[c] + AKG[s] <=> (R)-3-hydroxybutanoate[s] + AKG[c]	SLC16A8	SLC16A6	SLC16A7	SLC16A3	SLC16A1	SLC16A4	SLC16A5
HMR_6032	acetate[c] + propanoate[s] <=> acetate[s] + propanoate[c]	SLC16A8	SLC16A6	SLC16A7	SLC16A3	SLC16A1	SLC16A4	SLC16A5
HMR_6044	propanoate[c] + retinoate[s] <=> propanoate[s] + retinoate[c]	SLC16A8	SLC16A6	SLC16A7	SLC16A3	SLC16A1	SLC16A4	SLC16A5
HMR_6049	L-lactate[c] + retinoate[s] <=> L-lactate[s] + retinoate[c]	SLC16A8	SLC16A6	SLC16A7	SLC16A3	SLC16A1	SLC16A4	SLC16A5
HMR_6051	butyrate[c] + retinoate[s] <=> butyrate[s] + retinoate[c]	SLC16A8	SLC16A6	SLC16A7	SLC16A3	SLC16A1	SLC16A4	SLC16A5
HMR_6053	(R)-3-hydroxybutanoate[c] + retinoate[s] <=> (R)-3-hydroxybutanoate[s] + retinoate[c]	SLC16A8	SLC16A6	SLC16A7	SLC16A3	SLC16A1	SLC16A4	SLC16A5
HMR_6222	GSH[c] + HCO3-[c] + leukotriene B4[s] <=> GSH[s] + HCO3-[s] + leukotriene B4[c]	SLCO2A1
HMR_6225	GSH[c] + HCO3-[c] + prostaglandin A2[s] <=> GSH[s] + HCO3-[s] + prostaglandin A2[c]	SLCO2A1
HMR_6228	GSH[c] + HCO3-[c] + prostaglandin C1[s] <=> GSH[s] + HCO3-[s] + prostaglandin C1[c]	SLCO2A1
HMR_6229	GSH[c] + HCO3-[c] + prostaglandin C2[s] <=> GSH[s] + HCO3-[s] + prostaglandin C2[c]	SLCO2A1
HMR_6234	GSH[c] + HCO3-[c] + prostaglandin E3[s] <=> GSH[s] + HCO3-[s] + prostaglandin E3[c]	SLCO2A1
HMR_6238	GSH[c] + HCO3-[c] + prostaglandin G2[s] <=> GSH[s] + HCO3-[s] + prostaglandin G2[c]	SLCO2A1
HMR_6255	leukotriene B4[c] <=> leukotriene B4[s]
HMR_6260	prostaglandin A2[c] <=> prostaglandin A2[s]
HMR_6263	prostaglandin C1[c] <=> prostaglandin C1[s]
HMR_6264	prostaglandin C2[c] <=> prostaglandin C2[s]
HMR_6269	prostaglandin E3[c] <=> prostaglandin E3[s]
HMR_6272	prostaglandin G2[c] <=> prostaglandin G2[s]
HMR_6614	dADP[c] + dTTP[c] <=> dATP[c] + dTDP[c]	NME2	NME3	NME4	NME5	NME2P1	NME7	NME6	NME1	NME2
HMR_7591	1-acyl-sn-glycero-3-phosphate[c] + NADP+[c] <=> H+[c] + NADPH[c] + acylglycerone-phosphate[c]	AKR1A1
HMR_7802	2 dADP[c] <=> dAMP[c] + dATP[c]	AK5
HMR_7810	dGDP[c] + dUDP[m] <=> dGDP[m] + dUDP[c]	SLC25A19
HMR_7812	dADP[c] + dUDP[m] <=> dADP[m] + dUDP[c]	SLC25A19
HMR_7818	dGDP[c] + dTDP[m] <=> dGDP[m] + dTDP[c]	SLC25A19
HMR_7820	dADP[c] + dTDP[m] <=> dADP[m] + dTDP[c]	SLC25A19
HMR_7855	dITP[c] <=> dITP[n]
HMR_7856	dTDP[c] <=> dTDP[n]
HMR_7857	dTTP[c] <=> dTTP[n]
HMR_7863	CDP[c] + UDP[c] <=> CTP[c] + UMP[c]	CMPK1
HMR_7866	2 UDP[n] <=> UMP[n] + UTP[n]	CMPK1
HMR_7867	GDP[c] + UDP[c] <=> GTP[c] + UMP[c]	CMPK1
HMR_7874	UDP[n] + dGDP[n] <=> UMP[n] + dGTP[n]	CMPK1
HMR_7877	dIDP[c] <=> dIDP[n]
HMR_7878	ADP[c] + dITP[c] <=> ATP[c] + dIDP[c]	NME2	NME3	NME4	NME5	NME2P1	NME7	NME6	NME1	NME2
HMR_7881	ADP[n] + dITP[n] <=> ATP[n] + dIDP[n]	NME2	NME1
HMR_7887	ADP[n] + dTTP[n] <=> ATP[n] + dTDP[n]	NME2	NME1
HMR_8448	CDP[c] + dGDP[c] <=> CMP[c] + dGTP[c]	CMPK1
HMR_8449	CDP[n] + dGDP[n] <=> CMP[n] + dGTP[n]	CMPK1
HMR_8450	dCDP[c] + dGDP[c] <=> dCMP[c] + dGTP[c]	CMPK1
HMR_8452	2 dCDP[c] <=> dCMP[c] + dCTP[c]	CMPK1
HMR_8454	dADP[c] + dCDP[c] <=> dATP[c] + dCMP[c]	CMPK1
HMR_8463	CDP[c] + dCDP[c] <=> CTP[c] + dCMP[c]	CMPK1
HMR_8468	CDP[n] + UDP[n] <=> CMP[n] + UTP[n]	CMPK1
HMR_8469	CDP[c] + dADP[c] <=> CMP[c] + dATP[c]	CMPK1
HMR_8471	CDP[c] + dCDP[c] <=> CMP[c] + dCTP[c]	CMPK1
HMR_8530	GSH[c] + NAD+[c] + formaldehyde[c] <=> H+[c] + NADH[c] + formylglutathione[c]	ADHFE1	ADH6	ADH1A	ADH7	ADH1B	ADH5	ADH4	ADH1C
HMR_8662	CoA[m] + GTP[m] + itaconate[m] <=> GDP[m] + Pi[m] + itaconyl-CoA[m]	SUCLA2	SUCLG1	SUCLG2
HMR_8663	ADP[m] + Pi[m] + itaconyl-CoA[m] <=> ATP[m] + CoA[m] + itaconate[m]	SUCLA2	SUCLG1	SUCLG2
HMR_8667	ADP[m] + Pi[m] + mesaconyl-CoA[m] <=> ATP[m] + CoA[m] + mesaconate[m]	SUCLA2	SUCLG1	SUCLG2
HMR_8668	CoA[m] + GTP[m] + mesaconate[m] <=> GDP[m] + Pi[m] + mesaconyl-CoA[m]	SUCLA2	SUCLG1	SUCLG2

## Sheet: tp5_od_gene_expr
Expression values mean and standard deviation of genes associated to the reactions with opposite direction in lean and obese (tp5)
	LEAN		OBESE
gene	mean	sd	mean	sd
ACSL4	6.09229	0.713603	5.87544	0.73766
CPT1A	8.37213	0.637261	8.42791	0.690169
SLC25A20	7.97778	0.607726	8.34938	0.654859
CRAT	8.31432	0.435787	8.34529	0.456315
SLC22A5	9.28941	0.552435	9.47542	0.515746
ACSS3	6.80182	0.692653	6.83923	0.83529
ADH5	10.8047	0.321707	10.7851	0.369016
HMGCL	10.1439	0.445705	10.2128	0.394926
CMPK1	10.1568	0.711231	10.1502	0.697668
AK2	10.1544	0.532689	10.2682	0.532028
SLC25A16	9.69435	0.570995	9.72128	0.660548
SLC7A2	3.7066	0.222596	3.76975	0.327458
SLC7A5	8.36747	0.952862	8.55193	0.937674
SLC16A8	5.84447	0.302523	5.77702	0.283751
SLCO2A1	7.83219	0.466145	7.70804	0.615249
NME2	11.4432	0.433137	11.5855	0.373714
AKR1A1	11.3494	0.387064	11.4445	0.374545
AK5	7.29133	1.38531	6.97886	1.27222
SUCLA2	9.15637	0.618555	9.16177	0.677778
ACSBG1	4.37016	0.228696	4.35194	0.22599
CPT2	9.37219	0.59814	9.54845	0.619127
TXNRD2	8.54914	0.511375	8.54943	0.564938
ACADVL	11.1053	0.586888	11.2149	0.712742
SLC7A8	9.81988	0.630611	9.77082	0.644046
SLC7A10	4.88494	0.337403	4.82747	0.293378
ABCA1	8.52103	0.564746	8.2817	0.562419
SLC4A5	5.05935	0.21705	5.05634	0.269468
SLC16A6	7.80117	1.14735	7.95867	1.22098
NME3	11.0156	0.639676	11.3178	0.66182
NME1	10.9143	0.802673	11.2478	0.608464
ADH6	4.67032	0.284637	4.72359	0.380373
SUCLG1	11.3789	0.28267	11.3646	0.297787
ACSL3	10.7642	0.434661	10.734	0.486299
CPT1B	9.48155	0.808141	9.45694	0.682005
TXNRD3	8.08865	0.463198	8.16565	0.392174
TAF9	8.6788	0.709209	8.89921	0.836356
SLC3A2	9.23659	0.554543	9.20962	0.545997
SLC16A7	5.6624	1.31343	5.02317	1.03908
NME4	9.73217	0.563329	9.8867	0.615091
ADH1A	3.44378	0.208793	3.40994	0.196899
SUCLG2	9.72909	0.612278	9.85362	0.53048
ACSBG2	4.12719	0.348607	4.14043	0.330425
TXNRD1	10.0827	0.565941	10.2062	0.52794
ACOX3	9.35489	0.839353	9.39588	0.757958
SLC36A1	10.0823	0.511047	10.0071	0.481918
SLC16A10	4.64592	0.529013	4.55169	0.445634
SLC16A3	8.59996	0.482511	8.67052	0.475952
NME5	8.11887	0.881244	8.05186	0.933444
ADH7	4.45411	0.259731	4.48251	0.280945
SLC27A2	8.00861	1.62413	8.40723	1.6925
AK1	8.8533	0.644308	8.88894	0.55642
SLC7A1	10.1262	0.496693	10.0211	0.603994
SLC16A1	6.32535	0.748249	6.18497	0.788884
ADH1B	7.00572	1.98162	5.9115	1.597
ACSL1	9.46389	0.838295	8.92603	0.772581
ACADM	9.36492	0.652056	9.25926	0.657697
SLC43A1	7.77667	0.530413	7.67405	0.695117
SLC16A4	6.49731	1.05732	6.47406	1.03977
NME7	9.05998	0.649878	9.34719	0.702973
ACSL6	4.91968	0.254382	4.91321	0.251139
SLC7A7	8.99562	0.673272	8.94941	0.653361
SLC16A5	8.19785	0.783225	7.98889	1.04252
NME6	7.26642	0.553482	7.3624	0.498084
ACSL5	7.50611	0.802083	7.18993	0.806264
ADH1C	4.90302	0.597415	4.75527	0.491093
ACAD8	8.32604	0.947017	8.50701	0.803496
AK4	8.4768	1.24191	8.3787	1.07782

## Sheet: tp5_fc
List of reactions, with associated equations and genes, having higher flux rates in obese vs lean condition (log2FC≥1), obtained with input fluxes measured at pre-prandial time point (tp5)
LOG2FC ≥ 1
RXN	equation	log2fc	ASSOCIATED GENES
HMR_2380	H+[c] + NADPH[c] + O2[c] + dihomo-gamma-linolenoyl-CoA[c] => 2 H2O[c] + NADP+[c] + arachidonyl-CoA[c]	1.63227	FADS2	FADS1	FADS3
HMR_2399	3(S)-hydroxy-tetracosa-12,15,18,21-all-cis-tetraenoyl-CoA[c] => 2-trans-9,12,15,18-all-cis-tetracosapentaenoyl-CoA[c] + H2O[c]	3.45943	PTPLAD1	HIGD2A	PTPLA	PTPLAD2	PTPLB
HMR_2401	2-trans-9,12,15,18-all-cis-tetracosapentaenoyl-CoA[c] + H+[c] + NADPH[c] => (9Z,12Z,15Z,18Z)-tetracosatetraenoyl-CoA[c] + NADP+[c]	3.45943	TECR	TECRL
HMR_2594	CoA[c] + O-propanoylcarnitine[c] <=> L-carnitine[c] + propanoyl-CoA[c]	10.0558	CPT1A	CPT1C	CPT1B
HMR_3013	ATP[c] + H2O[c] + linoleoyl-CoA[c] => ADP[c] + Pi[c] + linoleoyl-CoA[p]	2.18057	IDH3G	PDZD4	ABCD1	SLC6A8	PNCK	DUSP9	SSR4	SRPK3	BCAP31	PLXNB3	L1CAM	ABCD1P2
HMR_3301	O2[p] + linoleoyl-CoA[p] => H2O2[p] + trans,cis,cis-2,9,12-octadecatrienoyl-CoA[p]	2.18057	ACOX3	ACOX1
HMR_3302	H2O[p] + trans,cis,cis-2,9,12-octadecatrienoyl-CoA[p] => (3S)-3-hydroxylinoleoyl-CoA[p]	2.18057	EHHADH
HMR_3304	(3S)-3-hydroxylinoleoyl-CoA[p] + NAD+[p] => 3-oxolinoleoyl-CoA[p] + H+[p] + NADH[p]	2.18057	EHHADH	HSD17B4
HMR_3305	3-oxolinoleoyl-CoA[p] + CoA[p] => acetyl-CoA[p] + cis,cis-palmito-7,10-dienoyl-CoA[p]	2.18057	ACAA1	MYO5B
HMR_3306	O2[p] + cis,cis-palmito-7,10-dienoyl-CoA[p] => H2O2[p] + trans,cis,cis-2,7,10-hexadecatrienoyl-CoA[p]	2.18057	ACOX3	ACOX1
HMR_3307	H2O[p] + trans,cis,cis-2,7,10-hexadecatrienoyl-CoA[p] => (3S)-3-hydroxy-cis,cis-palmito-7,10-dienoyl-CoA[p]	2.18057	EHHADH
HMR_3309	(3S)-3-hydroxy-cis,cis-palmito-7,10-dienoyl-CoA[p] + NAD+[p] => 3-oxo-cis,cis-7,10-hexadecadienoyl-CoA[p] + H+[p] + NADH[p]	2.18057	EHHADH	HSD17B4
HMR_3310	3-oxo-cis,cis-7,10-hexadecadienoyl-CoA[p] + CoA[p] => acetyl-CoA[p] + cis,cis-myristo-5,8-dienoyl-CoA[p]	2.18057	ACAA1	MYO5B
HMR_3311	O2[p] + cis,cis-myristo-5,8-dienoyl-CoA[p] => H2O2[p] + trans-2-cis,cis-5,8-tetradecatrienoyl-CoA[p]	2.18057	ACOX3	ACOX1
HMR_3312	H2O[p] + trans-2-cis,cis-5,8-tetradecatrienoyl-CoA[p] => 3(S)-hydroxy-(5Z,8Z)-tetradecadienoyl-CoA[p]	2.18057	EHHADH
HMR_3314	3(S)-hydroxy-(5Z,8Z)-tetradecadienoyl-CoA[p] + NAD+[p] => 3-oxo-cis,cis-5,8-tetradecadienoyl-CoA[p] + H+[p] + NADH[p]	2.18057	EHHADH	HSD17B4
HMR_3315	3-oxo-cis,cis-5,8-tetradecadienoyl-CoA[p] + CoA[p] => acetyl-CoA[p] + cis,cis-3,6-dodecadienoyl-CoA[p]	2.18057	ACAA1	MYO5B
HMR_3316	cis,cis-3,6-dodecadienoyl-CoA[p] => trans,cis-lauro-2,6-dienoyl-CoA[p]	2.18057	EHHADH	ECI1	ECI2
HMR_3317	H2O[p] + trans,cis-lauro-2,6-dienoyl-CoA[p] => (3S)-3-hydroxydodec-cis-6-enoyl-CoA[p]	2.18057	EHHADH
HMR_3319	(3S)-3-hydroxydodec-cis-6-enoyl-CoA[p] + NAD+[p] => 3-oxolaur-6-cis-enoyl-CoA[p] + H+[p] + NADH[p]	2.18057	EHHADH	HSD17B4
HMR_3320	3-oxolaur-6-cis-enoyl-CoA[p] + CoA[p] => 4-cis-decenoyl-CoA[p] + acetyl-CoA[p]	2.18057	ACAA1	MYO5B
HMR_3321	4-cis-decenoyl-CoA[p] => 2-trans-4-cis-decadienoyl-CoA[p] + 2 H+[p]	2.18057	ACOX3	ACOX1
HMR_3322	2-trans-4-cis-decadienoyl-CoA[p] + H+[p] + NADH[p] => NAD+[p] + trans-3-decenoyl-CoA[p]	2.18057	DECR1	DECR2
HMR_3323	(2E)-decenoyl-CoA[p] <=> trans-3-decenoyl-CoA[p]	2.18057	EHHADH	ECI1	ECI2
HMR_4024	ADP[c] + CDP[c] <=> ATP[c] + CMP[c]	7.60992	CMPK1
HMR_4391	DHAP[c] <=> GAP[c]	4.50315	TPI1	TPI1P2
HMR_4843	GDP[c] + GTP[m] <=> GDP[m] + GTP[c]	5.84232	ALDH3A1	ALDH3B2	ALDH1A3
HMR_4915	CoA[c] <=> CoA[p]	10.8373
HMR_5074	tyrosine[c] <=> tyrosine[s]	1.55286	SLC7A2	SLC7A8	SLC7A5	SLC16A10	SLC36A1	SLC7A1	SLC43A1	SLC7A7	SLC7A3	SLC43A2	SLC3A2
HMR_5514	methionine[c] + tyrosine[s] <=> methionine[s] + tyrosine[c]	1.76236	SLC7A5
HMR_5566	homoserine[c] + proline[s] <=> homoserine[s] + proline[c]	4.44009	SLC7A5
HMR_5583	arginine[c] + histidine[s] <=> arginine[s] + histidine[c]	1.19388	SLC7A6	SLC7A5
HMR_6328	ADP[c] + ATP[m] <=> ADP[m] + ATP[c]	5.41012	SLC25A5	SLC25A4	SLC25A6
HMR_6911	FADH2[m] + ubiquinone[m] <=> FAD[m] + ubiquinol[m]	10.1888	ETFB	ETFA	SDHC	ETFDH
HMR_8461	GDP[c] + dCDP[c] <=> GTP[c] + dCMP[c]	6.3843	AK5
HMR_8733	D-serine[c] + glutamine[s] <=> D-serine[s] + glutamine[c]	5.16611	SLC7A10	SLC3A2
HMR_8734	D-serine[c] + glycine[s] <=> D-serine[s] + glycine[c]	4.76292	SLC7A10	SLC3A2
LOG2FC ≤ -1
RXN	equation	log2fc	ASSOCIATED GENES
HMR_0002	H2O[s] + TAG-chylomicron pool[s] => 1,2-diacylglycerol-chylomicron pool[s] + fatty acid-chylomicron pool[s]	-2.10742	LPL
HMR_0003	1,2-diacylglycerol-chylomicron pool[s] + H2O[s] => 1-acylglycerol-chylomicron pool[s] + fatty acid-chylomicron pool[s]	-2.10742	PNPLA4	LIPE	PNPLA3	LIPG	AADAC	DAGLA	DAGLB	PNLIPRP2	LIPC	CEL	PNLIP	PNPLA2	LIPF	PNLIPRP1	PNLIPRP3
HMR_0004	1-acylglycerol-chylomicron pool[s] => 1-acylglycerol-chylomicron pool[c]	-2.10742
HMR_0005	1-acylglycerol-chylomicron pool[c] + H2O[c] => fatty acid-LD-TG1 pool[c] + glycerol[c]	-2.10742	MGLL	ABHD12	ABHD6
HMR_0007	H2O[s] + TAG-VLDL pool[s] => 1,2-diacylglycerol-VLDL pool[s] + fatty acid-VLDL pool[s]	-2.10742	LPL
HMR_0008	1,2-diacylglycerol-VLDL pool[s] + H2O[s] => 1-acylglycerol-VLDL pool[s] + fatty acid-VLDL pool[s]	-2.10742	LPL
HMR_0009	1-acylglycerol-VLDL pool[s] => 1-acylglycerol-VLDL pool[c]	-2.10742
HMR_0010	1-acylglycerol-VLDL pool[c] + H2O[c] => fatty acid-LD-TG1 pool[c] + glycerol[c]	-2.10742	MGLL	ABHD12	ABHD6
HMR_0011	0.5 fatty acid-VLDL pool[s] + 0.5 fatty acid-chylomicron pool[s] => fatty acid-uptake pool[s]	-2.1073
HMR_0012	fatty acid-uptake pool[s] => 5.1e-005 (10Z)-heptadecenoic acid[s] + 5.1e-005 (11Z,14Z)-eicosadienoic acid[s] + 5.1e-005 (11Z,14Z,17Z)-eicosatrienoic acid[s] + 5.1e-005 (13Z)-eicosenoic acid[s] + 5.1e-005 (13Z)-octadecenoic acid[s] + 5.1e-005 (13Z,16Z)-docosadienoic acid[s] + 5.1e-005 (4Z,7Z,10Z,13Z,16Z)-DPA[s] + 5.1e-005 (6Z,9Z)-octadecadienoic acid[s] + 5.1e-005 (6Z,9Z,12Z,15Z,18Z)-TPA[s] + 5.1e…	-2.1073
HMR_0020	cholesterol-ester pool[c] <=> cholesterol-ester pool[r]	-1.69854
HMR_0188	AMP[c] + PPi[c] + lauroyl-CoA[c] <=> ATP[c] + CoA[c] + lauric acid[c]	-3.90689	ACSL4	ACSBG1	ACSL3	ACSBG2	SLC27A2	ACSL1	ACSL6	ACSL5
HMR_0195	myristic acid[s] => myristic acid[c]	-2.80305	SLC27A6	FABP3	SLC27A1	CD36	SLC27A3	FABP2	FABP1	FABP7	FABP5	SLC27A4	FABP6	FABP4	FABP12	FABP9
HMR_0196	AMP[c] + PPi[c] + myristoyl-CoA[c] <=> ATP[c] + CoA[c] + myristic acid[c]	-2.62865	ACSL4	ACSBG1	ACSL3	ACSBG2	SLC27A2	ACSL1	ACSL6	ACSL5
HMR_0200	(9E)-tetradecenoic acid[c] + ATP[c] + CoA[c] <=> (9E)-tetradecenoyl-CoA[c] + AMP[c] + PPi[c]	-3.58496	ACSL4	ACSBG1	ACSL3	ACSBG2	SLC27A2	ACSL1	ACSL6	ACSL5
HMR_0217	AMP[c] + PPi[c] + palmitoyl-CoA[c] <=> ATP[c] + CoA[c] + palmitate[c]	-2.34926	ACSL4	ACSBG1	ACSL3	ACSBG2	SLC27A2	ACSL1	ACSL6	ACSL5
HMR_0225	palmitolate[s] => palmitolate[c]	-2.55394	SLC27A6	FABP3	SLC27A1	CD36	SLC27A3	FABP2	FABP1	FABP7	FABP5	SLC27A4	FABP6	FABP4	FABP12	FABP9
HMR_0226	AMP[c] + PPi[c] + palmitoleoyl-CoA[c] <=> ATP[c] + CoA[c] + palmitolate[c]	-2.52578	ACSL4	ACSBG1	ACSL3	ACSBG2	SLC27A2	ACSL1	ACSL6	ACSL5
HMR_0233	7-hexadecenoyl-CoA[c] + AMP[c] + PPi[c] <=> 7-palmitoleic acid[c] + ATP[c] + CoA[c]	-3.75489	ACSL4	ACSBG1	ACSL3	ACSBG2	SLC27A2	ACSL1	ACSL6	ACSL5
HMR_0237	AMP[c] + PPi[c] + heptadecanoyl-CoA[c] <=> ATP[c] + CoA[c] + margaric acid[c]	-2.32193	ACSL4	ACSBG1	ACSL3	ACSBG2	SLC27A2	ACSL1	ACSL6	ACSL5
HMR_0248	stearate[s] => stearate[c]	-3.20436	SLC27A6	FABP3	SLC27A1	CD36	SLC27A3	FABP2	FABP1	FABP7	FABP5	SLC27A4	FABP6	FABP4	FABP12	FABP9
HMR_0249	AMP[c] + PPi[c] + stearoyl-CoA[c] <=> ATP[c] + CoA[c] + stearate[c]	-3.19431	ACSL4	ACSBG1	ACOT2	ACSL3	ACSBG2	SLC27A2	ACSL1	ACSL6	ACOT4	ACSL5
HMR_0259	AMP[c] + PPi[c] + cis-vaccenoyl-CoA[c] <=> ATP[c] + CoA[c] + cis-vaccenic acid[c]	-4.1788	ACSL4	ACSBG1	ACSL3	ACSBG2	SLC27A2	ACSL1	ACSL6	ACSL5
HMR_0262	oleate[s] => oleate[c]	-2.76434	SLC27A6	FABP3	SLC27A1	CD36	SLC27A3	FABP2	FABP1	FABP7	FABP5	SLC27A4	FABP6	FABP4	FABP12	FABP9
HMR_0263	ATP[c] + CoA[c] + oleate[c] => AMP[c] + PPi[c] + oleoyl-CoA[c]	-2.48578	ACSL4	ACSBG1	ACSL3	ACSBG2	SLC27A2	ACSL1	ACSL6	ACSL5
HMR_0283	AMP[c] + PPi[c] + eicosanoyl-CoA[c] <=> ATP[c] + CoA[c] + eicosanoate[c]	-2.45943	ACSL4	ACSBG1	ACSL3	ACSBG2	SLC27A2	ACSL1	ACSL6	ACSL5
HMR_0293	(11Z)-eicosenoyl-CoA[c] + AMP[c] + PPi[c] <=> ATP[c] + CoA[c] + cis-gondoic acid[c]	-3.20945	ACSL4	ACSBG1	ACSL3	ACSBG2	SLC27A2	ACSL1	ACSL6	ACSL5
HMR_0297	9-eicosenoic acid[c] + ATP[c] + CoA[c] <=> 9-eicosenoyl-CoA[c] + AMP[c] + PPi[c]	-3.16993	ACSL4	ACSBG1	ACSL3	ACSBG2	SLC27A2	ACSL1	ACSL6	ACSL5
HMR_0299	9-eicosenoic acid[c] + ATP[c] + H2O[c] => 9-eicosenoic acid[s] + ADP[c] + Pi[c]	-1	ABCA1
HMR_0301	(8Z,11Z)-eicosadienoyl-CoA[c] + AMP[c] + PPi[c] <=> 8,11-eicosadienoic acid[c] + ATP[c] + CoA[c]	-2	ACSL4	ACSBG1	ACSL3	ACSBG2	SLC27A2	ACSL1	ACSL6	ACSL5
HMR_0313	AMP[c] + PPi[c] + docosanoyl-CoA[c] <=> ATP[c] + CoA[c] + behenic acid[c]	-2	ACSL4	ACSBG1	ACSL3	ACSBG2	SLC27A2	ACSL1	ACSL6	ACSL5
HMR_0319	(13Z)-docosenoyl-CoA[c] + AMP[c] + PPi[c] <=> ATP[c] + CoA[c] + cis-erucic acid[c]	-2.32193	ACSL4	ACSBG1	ACSL3	ACSBG2	SLC27A2	ACSL1	ACSL6	ACSL5
HMR_0323	(11Z)-docosenoyl-CoA[c] + AMP[c] + PPi[c] <=> ATP[c] + CoA[c] + cis-cetoleic acid[c]	-1.58496	ACSL4	ACSBG1	ACSL3	ACSBG2	SLC27A2	ACSL1	ACSL6	ACSL5
HMR_0348	linolenate[s] => linolenate[c]	-2.59991	SLC27A6	FABP3	SLC27A1	CD36	SLC27A3	FABP2	FABP1	FABP7	FABP5	SLC27A4	FABP6	FABP4	FABP12	FABP9
HMR_0349	AMP[c] + PPi[c] + linolenoyl-CoA[c] <=> ATP[c] + CoA[c] + linolenate[c]	-2.72247	ACSL4	ACSBG1	ACSL3	ACSBG2	SLC27A2	ACSL1	ACSL6	ACSL5
HMR_0353	(6Z,9Z,12Z,15Z)-octadecatetraenoyl-CoA[c] + AMP[c] + PPi[c] <=> ATP[c] + CoA[c] + stearidonic acid[c]	-3.32193	ACSL4	ACSBG1	ACSL3	ACSBG2	SLC27A2	ACSL1	ACSL6	ACSL5
HMR_0357	(8Z,11Z,14Z,17Z)-eicosatetraenoyl-CoA[c] + AMP[c] + PPi[c] <=> ATP[c] + CoA[c] + omega-3-arachidonic acid[c]	-3.12338	ACSL4	ACSBG1	ACSL3	ACSBG2	SLC27A2	ACSL1	ACSL6	ACSL5
HMR_0360	EPA[s] => EPA[c]	-2.45943	SLC27A6	FABP3	SLC27A1	CD36	SLC27A3	FABP2	FABP1	FABP7	FABP5	SLC27A4	FABP6	FABP4	FABP12	FABP9
HMR_0365	(7Z,10Z,13Z,16Z,19Z)-docosapentaenoyl-CoA [c] + AMP[c] + PPi[c] <=> ATP[c] + CoA[c] + DPA[c]	-3.20945	ACSL4	ACSBG1	ACSL3	ACSBG2	SLC27A2	ACSL1	ACSL6	ACSL5
HMR_0376	DHA[s] => DHA[c]	-2.26303	SLC27A6	FABP3	SLC27A1	CD36	SLC27A3	FABP2	FABP1	FABP7	FABP5	SLC27A4	FABP6	FABP4	FABP12	FABP9
HMR_0377	(4Z,7Z,10Z,13Z,16Z,19Z)-docosahexaenoyl-CoA[c] + AMP[c] + PPi[c] <=> ATP[c] + CoA[c] + DHA[c]	-3.07635	ACSL4	ACSBG1	ACSL3	ACSBG2	SLC27A2	ACSL1	ACSL6	ACSL5
HMR_0396	linoleate[s] => linoleate[c]	-2.79512	SLC27A6	FABP3	SLC27A1	CD36	SLC27A3	FABP2	FABP1	FABP7	FABP5	SLC27A4	FABP6	FABP4	FABP12	FABP9
HMR_0397	AMP[c] + PPi[c] + linoleoyl-CoA[c] <=> ATP[c] + CoA[c] + linoleate[c]	-2.41688	ACSL4	ACSBG1	ACSL3	ACSBG2	SLC27A2	ACSL1	ACSL6	ACSL5
HMR_0401	AMP[c] + PPi[c] + gamma-linolenoyl-CoA[c] <=> ATP[c] + CoA[c] + gamma-linolenate[c]	-2.58496	ACSL4	ACSBG1	ACSL3	ACSBG2	SLC27A2	ACSL1	ACSL6	ACSL5
HMR_0404	dihomo-gamma-linolenate[s] => dihomo-gamma-linolenate[c]	-2.73697	SLC27A6	FABP3	SLC27A1	CD36	SLC27A3	FABP2	FABP1	FABP7	FABP5	SLC27A4	FABP6	FABP4	FABP12	FABP9
HMR_0405	AMP[c] + PPi[c] + dihomo-gamma-linolenoyl-CoA[c] <=> ATP[c] + CoA[c] + dihomo-gamma-linolenate[c]	-3.3599	ACSL4	ACSBG1	ACSL3	ACSBG2	SLC27A2	ACSL1	ACSL6	ACSL5
HMR_0409	AMP[c] + PPi[c] + arachidonyl-CoA[c] <=> ATP[c] + CoA[c] + arachidonate[c]	-4.1485	ACSL4	ACSBG1	ACSL3	ACSBG2	SLC27A2	ACSL1	ACSL6	ACSL5
HMR_0413	(7Z,10Z,13Z,16Z)-docosatetraenoyl-CoA[c] + AMP[c] + PPi[c] <=> ATP[c] + CoA[c] + adrenic acid[c]	-2.80735	ACSL4	ACSBG1	ACSL3	ACSBG2	SLC27A2	ACSL1	ACSL6	ACSL5
HMR_0425	(4Z,7Z,10Z,13Z,16Z)-DPA[c] + ATP[c] + CoA[c] <=> (4Z,7Z,10Z,13Z,16Z)-docosapentaenoyl-CoA[c] + AMP[c] + PPi[c]	-3.90689	ACSL4	ACSBG1	ACSL3	ACSBG2	SLC27A2	ACSL1	ACSL6	ACSL5
HMR_0429	(11Z,14Z)-eicosadienoic acid[c] + ATP[c] + CoA[c] <=> (11Z,14Z)-eicosadienoyl-CoA[c] + AMP[c] + PPi[c]	-3.80735	ACSL4	ACSBG1	ACSL3	ACSBG2	SLC27A2	ACSL1	ACSL6	ACSL5
HMR_0453	H+[c] + NADPH[c] + glyceraldehyde[c] <=> NADP+[c] + glycerol[c]	-2.10718	AKR1B1	AKR1A1	ADH6	ADH1A	ADH7	ADH1B	ADH5	AKR1B10	ADH4	ADH1C
HMR_0454	ATP[c] + glyceraldehyde[c] => ADP[c] + GAP[c]	-2.10718
HMR_0483	DHAP[c] + ubiquinol[m] => sn-glycerol-3-phosphate[c] + ubiquinone[m]	-8.3556	GPD2
HMR_0493	palmitoyl-CoA[c] + sn-glycerol-3-phosphate[c] => 1-acylglycerol-3P-palm[c] + CoA[c]	-8.92333	GPAM	AGPAT9	AGPAT6	GPAT2
HMR_0499	sn-glycerol-3-phosphate[c] + stearoyl-CoA[c] => 1-acylglycerol-3P-stea[c] + CoA[c]	-8.67948	GPAM	AGPAT9	AGPAT6	GPAT2
HMR_0502	oleoyl-CoA[c] + sn-glycerol-3-phosphate[c] => 1-acylglycerol-3P-ol[c] + CoA[c]	-10.2784	GPAM	AGPAT9	AGPAT6	GPAT2
HMR_0534	linoleoyl-CoA[c] + sn-glycerol-3-phosphate[c] => 1-acylglycerol-3P-lin[c] + CoA[c]	-8.37938	GPAM	AGPAT9	AGPAT6	GPAT2
HMR_0537	arachidonyl-CoA[c] + sn-glycerol-3-phosphate[c] => 1-acylglycerol-3P-arach[c] + CoA[c]	-6.91886	GPAM	AGPAT9	AGPAT6	GPAT2
HMR_0546	4.5e-005 (10Z)-heptadecenoyl-CoA[c] + 4.5e-005 (11Z)-docosenoyl-CoA[c] + 4.5e-005 (11Z)-eicosenoyl-CoA[c] + 4.5e-005 (11Z,14Z)-eicosadienoyl-CoA[c] + 4.5e-005 (11Z,14Z,17Z)-eicosatrienoyl-CoA[c] + 4.5e-005 (13Z)-docosenoyl-CoA[c] + 4.5e-005 (13Z)-eicosenoyl-CoA[c] + 4.5e-005 (13Z)-octadecenoyl-CoA[c] + 4.5e-005 (13Z,16Z)-docosadienoyl-CoA[c] + 4.5e-005 (15Z)-tetracosenoyl-CoA[c] + 0.0016 (4Z,7Z,1…	-2.1374
HMR_0547	5e-005 (10Z)-heptadecenoyl-CoA[c] + 5e-005 (11Z)-docosenoyl-CoA[c] + 5e-005 (11Z)-eicosenoyl-CoA[c] + 5e-005 (11Z,14Z)-eicosadienoyl-CoA[c] + 5e-005 (11Z,14Z,17Z)-eicosatrienoyl-CoA[c] + 5e-005 (13Z)-docosenoyl-CoA[c] + 5e-005 (13Z)-eicosenoyl-CoA[c] + 5e-005 (13Z)-octadecenoyl-CoA[c] + 5e-005 (13Z,16Z)-docosadienoyl-CoA[c] + 5e-005 (15Z)-tetracosenoyl-CoA[c] + 0.0011 (4Z,7Z,10Z,13Z,16Z)-docosape…	-3.13707
HMR_0548	0.000538 (10Z)-heptadecenoyl-CoA[c] + 0.000538 (11Z)-docosenoyl-CoA[c] + 0.000538 (11Z)-eicosenoyl-CoA[c] + 0.000538 (11Z,14Z)-eicosadienoyl-CoA[c] + 0.000538 (11Z,14Z,17Z)-eicosatrienoyl-CoA[c] + 0.000538 (13Z)-docosenoyl-CoA[c] + 0.000538 (13Z)-eicosenoyl-CoA[c] + 0.000538 (13Z)-octadecenoyl-CoA[c] + 0.000538 (13Z,16Z)-docosadienoyl-CoA[c] + 0.000538 (15Z)-tetracosenoyl-CoA[c] + 0.003912 (4Z,7Z…	-2.20486
HMR_0551	0.000586 (10Z)-heptadecenoyl-CoA[c] + 0.000586 (11Z)-docosenoyl-CoA[c] + 0.000586 (11Z)-eicosenoyl-CoA[c] + 0.000586 (11Z,14Z)-eicosadienoyl-CoA[c] + 0.000586 (11Z,14Z,17Z)-eicosatrienoyl-CoA[c] + 0.000586 (13Z)-docosenoyl-CoA[c] + 0.000586 (13Z)-eicosenoyl-CoA[c] + 0.000586 (13Z)-octadecenoyl-CoA[c] + 0.000586 (13Z,16Z)-docosadienoyl-CoA[c] + 0.000586 (15Z)-tetracosenoyl-CoA[c] + 0.012398 (4Z,7Z…	-10.4231
HMR_0556	0.000538 1-acylglycerol-3P-10,13,16,19-doco[c] + 0.000538 1-acylglycerol-3P-10,13,16-docosa[c] + 0.000538 1-acylglycerol-3P-10-heptade[c] + 0.000538 1-acylglycerol-3P-11,14,17-eico[c] + 0.000538 1-acylglycerol-3P-11,14-eicosa[c] + 0.000538 1-acylglycerol-3P-11-docose[c] + 0.000538 1-acylglycerol-3P-11-eico[c] + 0.000538 1-acylglycerol-3P-12,15,18,21-tetra[c] + 0.000538 1-acylglycerol-3P-13,16,19-…	-6.82972
HMR_0559	0.000586 1-acylglycerol-3P-10,13,16,19-doco[c] + 0.000586 1-acylglycerol-3P-10,13,16-docosa[c] + 0.000586 1-acylglycerol-3P-10-heptade[c] + 0.000586 1-acylglycerol-3P-11,14,17-eico[c] + 0.000586 1-acylglycerol-3P-11,14-eicosa[c] + 0.000586 1-acylglycerol-3P-11-docose[c] + 0.000586 1-acylglycerol-3P-11-eico[c] + 0.000586 1-acylglycerol-3P-12,15,18,21-tetra[c] + 0.000586 1-acylglycerol-3P-13,16,19-…	-2.80735
HMR_0588	1-acylglycerol-3P-LD-TG1 pool[c] + acyl-CoA-LD-TG2 pool[c] => CoA[c] + phosphatidate-LD-TAG pool[c]	-3.137	ABHD5	AGPAT4	MBOAT2	AGPAT5	AGPAT3	AGPAT2	MBOAT1	LCLAT1	AGPAT1	AGPAT1	AGPAT1	AGPAT1	AGPAT1	AGPAT1	AGPAT1
HMR_0589	1-acylglycerol-3P-LD-PC pool[c] + acyl-CoA-LD-PC pool[c] => CoA[c] + phosphatidate-LD-PC pool[c]	-6.82972	ABHD5	AGPAT4	MBOAT2	AGPAT5	AGPAT3	AGPAT2	MBOAT1	LCLAT1	AGPAT1	AGPAT1	AGPAT1	AGPAT1	AGPAT1	AGPAT1	AGPAT1
HMR_0592	1-acylglycerol-3P-LD-PI pool[c] + acyl-CoA-LD-PI pool[c] => CoA[c] + phosphatidate-LD-PI pool[c]	-10.4231	ABHD5	AGPAT4	MBOAT2	AGPAT5	AGPAT3	AGPAT2	MBOAT1	LCLAT1	AGPAT1	AGPAT1	AGPAT1	AGPAT1	AGPAT1	AGPAT1	AGPAT1
HMR_0596	H2O[c] + phosphatidate-LD-TAG pool[c] => 1,2-diacylglycerol-LD-TAG pool[c] + Pi[c]	-3.137	PPAP2A	LPIN2	LPPR2	LPPR4	LPPR3	LPIN3	LPIN1	PPAP2C	PPAPDC1B	PPAP2B	PPAPDC1A
HMR_0597	H2O[c] + phosphatidate-LD-PC pool[c] => 1,2-diacylglycerol-LD-PC pool[c] + Pi[c]	-6.82972	PPAP2A	LPIN2	LPPR2	LPPR4	LPPR3	LPIN3	LPIN1	PPAP2C	PPAPDC1B	PPAP2B	PPAPDC1A
HMR_0605	1,2-diacylglycerol-LD-TAG pool[c] + acyl-CoA-LD-TG3 pool[c] => CoA[c] + TAG-LD pool[c]	-3.13707	DGAT2	MOGAT3	MOGAT1	MOGAT2	DGAT1
HMR_0607	CDP-diacylglycerol-LD-PI pool[c] + PPi[c] <=> CTP[c] + phosphatidate-LD-PI pool[c]	-2.80735	CDS2	CDS1
HMR_0610	CDP-diacylglycerol-LD-PI pool[c] + inositol[c] => CMP[c] + PI pool[c]	-2.80735	CDIPT
HMR_0623	PC-LD pool[c] + serine[c] => PS-LD pool[c] + choline[c]	-6.58663	PTDSS1
HMR_0625	1,2-diacylglycerol-LD-PC pool[c] + CDP-choline[c] + H+[c] => CMP[c] + PC-LD pool[c]	-6.82972	CHPT1	CEPT1
HMR_0627	PS-LD pool[c] => CO2[c] + PE-LD pool[c]	-6.92547	PISD
HMR_0632	2-lysolecithin pool[c] + acyl-CoA-LD-PC pool[c] => CoA[c] + PC-LD pool[c]	-1.28096	LPCAT2	LPCAT3	LPCAT1	LPCAT4
HMR_0636	ATP[c] + choline[c] => ADP[c] + phosphocholine[c]	-6.58663	CHKB	CHKA
HMR_0638	CTP[c] + phosphocholine[c] => CDP-choline[c] + H+[c] + PPi[c]	-6.6787	PCYT1B	PCYT1A
HMR_0643	H2O[c] + PE-LD pool[c] => 1-acyl-PE pool[c] + fatty acid-LD-PE pool[c]	-10.0741	PLA2G10	PLA2G3	PLA2G4C	PLA2G4A	PLA2G2D	PLA2G12A	PLA2G5	PLA2G12B	PLA2G2F	PLA2G4D	PLB1	PLA2G4F	JMJD7-PLA2G4B	PLA2G1B	PLA2G16	PLA2G6	PLA2G2C	PLA2G4E	PLA2G2A	PLA2G2E	PLA2G4B
HMR_0685	fatty acid-LD-TG1 pool[c] => 1e-005 (10Z)-heptadecenoic acid[c] + 1e-005 (11Z,14Z)-eicosadienoic acid[c] + 1e-005 (11Z,14Z,17Z)-eicosatrienoic acid[c] + 1e-005 (13Z)-eicosenoic acid[c] + 1e-005 (13Z)-octadecenoic acid[c] + 1e-005 (13Z,16Z)-docosadienoic acid[c] + 2e-005 (4Z,7Z,10Z,13Z,16Z)-DPA[c] + 1e-005 (6Z,9Z)-octadecadienoic acid[c] + 1e-005 (6Z,9Z,12Z,15Z,18Z)-TPA[c] + 1e-005 (6Z,9Z,12Z,15Z,…	-2.10406
HMR_0689	fatty acid-LD-PE pool[c] => 0.000345 (10Z)-heptadecenoic acid[c] + 0.000345 (11Z,14Z)-eicosadienoic acid[c] + 0.000345 (11Z,14Z,17Z)-eicosatrienoic acid[c] + 0.000345 (13Z)-eicosenoic acid[c] + 0.000345 (13Z)-octadecenoic acid[c] + 0.000345 (13Z,16Z)-docosadienoic acid[c] + 0.005228 (4Z,7Z,10Z,13Z,16Z)-DPA[c] + 0.000345 (6Z,9Z)-octadecadienoic acid[c] + 0.000345 (6Z,9Z,12Z,15Z,18Z)-TPA[c] + 0.000…	-11.0701
HMR_0703	2 H+[p] + 2 NADPH[p] + palmitoyl-CoA[p] => CoA[p] + 2 NADP+[p] + hexadecanol[p]	-2.90689	FAR2	FAR1
HMR_1440	2 H+[c] + HMG-CoA[c] + 2 NADPH[c] => (R)-mevalonate[c] + CoA[c] + 2 NADP+[c]	-3.13667	HMGCR
HMR_1445	(R)-mevalonate[c] + ATP[c] => (R)-5-phosphomevalonate[c] + ADP[c]	-3.13667	MVK
HMR_1448	(R)-5-diphosphomevalonate[c] + ADP[c] <=> (R)-5-phosphomevalonate[c] + ATP[c]	-3.13667	PMVK
HMR_1451	(R)-5-diphosphomevalonate[c] + ATP[c] => ADP[c] + CO2[c] + Pi[c] + isopentenyl-pPP[c]	-3.13667	MVD
HMR_1454	isopentenyl-pPP[c] => dimethylallyl-PP[c]	-3.13667	IDI1	IDI2
HMR_1457	dimethylallyl-PP[c] + isopentenyl-pPP[c] => PPi[c] + geranyl-PP[c]	-3.13667	GGPS1	FDPS	FDPSP7
HMR_1460	geranyl-PP[c] + isopentenyl-pPP[c] => PPi[c] + farnesyl-PP[c]	-3.13667	GGPS1	FDPS	FDPSP7
HMR_1465	PPi[c] + presqualene-PP[c] <=> 2 farnesyl-PP[c]	-3.13621	FDFT1
HMR_1467	H+[c] + NADPH[c] + presqualene-PP[c] => NADP+[c] + PPi[c] + squalene[c]	-3.13621	FDFT1
HMR_1470	H+[c] + NADPH[c] + O2[c] + squalene[c] => H2O[c] + NADP+[c] + squalene 2,3-oxide[c]	-3.13621	SQLE
HMR_1473	squalene 2,3-oxide[c] => lanosterol[c]	-3.13621	LSS
HMR_1535	H+[c] + NADPH[c] + lanosterol[c] => 24,25-dihydrolanosterol[c] + NADP+[c]	-3.24562	DHCR24
HMR_1536	24,25-dihydrolanosterol[c] + H+[c] + NADPH[c] + O2[c] => 4,4-dimethyl-14alpha-hydroxymethyl-5alpha-cholesta-8-en-3beta-ol[c] + H2O[c] + NADP+[c]	-3.24562	CYP51A1
HMR_1538	4,4-dimethyl-14alpha-hydroxymethyl-5alpha-cholesta-8-en-3beta-ol[c] + H+[c] + NADPH[c] + O2[c] => 4,4-dimethyl-14alpha-formyl-5alpha-cholesta-8-en-3beta-ol[c] + 2 H2O[c] + NADP+[c]	-3.24562	CYP51A1
HMR_1539	4,4-dimethyl-14alpha-formyl-5alpha-cholesta-8-en-3beta-ol[c] + H+[c] + NADPH[c] + O2[c] => 4,4-dimethyl-5alpha-cholesta-8,14-dien-3-beta-ol[c] + H2O[c] + NADP+[c] + formate[c]	-3.24562	CYP51A1
HMR_1540	4,4-dimethyl-5alpha-cholesta-8,14-dien-3-beta-ol[c] + H+[c] + NADPH[c] => 4,4-dimethyl-5alpha-cholesta-8-en-3-beta-ol[c] + NADP+[c]	-3.24562	LBR	TM7SF2
HMR_1543	4,4-dimethyl-5alpha-cholesta-8-en-3-beta-ol[c] + H+[c] + NADPH[c] + O2[c] => 4alpha-hydroxymethyl-4beta-methyl-5alpha-cholesta-8-en-3beta-ol[c] + H2O[c] + NADP+[c]	-3.24562	MSMO1	FAXDC2
HMR_1544	4alpha-hydroxymethyl-4beta-methyl-5alpha-cholesta-8-en-3beta-ol[c] + H+[c] + NADPH[c] + O2[c] => 4alpha-formyl-4beta-methyl-5alpha-cholesta-8-en-3beta-ol[c] + 2 H2O[c] + NADP+[c]	-3.24562	MSMO1	FAXDC2
HMR_1545	4alpha-formyl-4beta-methyl-5alpha-cholesta-8-en-3beta-ol[c] + H+[c] + NADPH[c] + O2[c] => 4alpha-carboxy-4beta-methyl-5alpha-cholesta-8-en-3beta-ol[c] + H2O[c] + NADP+[c]	-3.24562	MSMO1	FAXDC2
HMR_1546	4alpha-carboxy-4beta-methyl-5alpha-cholesta-8-en-3beta-ol[c] + NADP+[c] => 4alpha-methyl-5alpha-cholesta-8-en-3-one[c] + CO2[c] + H+[c] + NADPH[c]	-3.24562	NSDHL
HMR_1547	4alpha-methyl-5alpha-cholesta-8-en-3-one[c] + H+[c] + NADPH[c] => 4alpha-methyl-cholesta-8-enol[c] + NADP+[c]	-3.24562	HSD17B7
HMR_1548	4alpha-methyl-cholesta-8-enol[c] + H+[c] + NADPH[c] + O2[c] => 4alpha-hydroxymethyl-5alpha-cholesta-8-en-3beta-ol[c] + H2O[c] + NADP+[c]	-3.24562	MSMO1	FAXDC2
HMR_1549	4alpha-hydroxymethyl-5alpha-cholesta-8-en-3beta-ol[c] + H+[c] + NADPH[c] + O2[c] => 4alpha-formyl-5alpha-cholesta-8-en-3beta-ol[c] + 2 H2O[c] + NADP+[c]	-3.24562	MSMO1	FAXDC2
HMR_1550	4alpha-formyl-5alpha-cholesta-8-en-3beta-ol[c] + H+[c] + NADPH[c] + O2[c] => 4alpha-carboxy-5alpha-cholesta-8-en-3beta-ol[c] + H2O[c] + NADP+[c]	-3.24562	MSMO1	FAXDC2
HMR_1551	4alpha-carboxy-5alpha-cholesta-8-en-3beta-ol[c] + NADP+[c] => 5alpha-cholesta-8-en-3-one[c] + CO2[c] + H+[c] + NADPH[c]	-3.24562	NSDHL
HMR_1552	5alpha-cholesta-8-en-3-one[c] + H+[c] + NADPH[c] => NADP+[c] + cholestenol[c]	-3.24562	HSD17B7
HMR_1553	cholestenol[c] => lathosterol[c]	-3.24562	EBP
HMR_1558	H+[c] + NADPH[c] + O2[c] + lathosterol[c] => 2 H2O[c] + NADP+[c] + provitamin D3[c]	-3.13621	SC5DL
HMR_1565	H+[c] + NADPH[c] + provitamin D3[c] => NADP+[c] + cholesterol[c]	-3.13621	DHCR7
HMR_1572	HMG-CoA[c] <=> HMG-CoA[m]	-3.13667
HMR_1573	H2O[m] + acetoacetyl-CoA[m] + acetyl-CoA[m] => CoA[m] + HMG-CoA[m]	-3.13667	HMGCS1	HMGCS2
HMR_1915	cholesterol[c] <=> cholesterol[m]	-1.69854
HMR_2151	[ACP][c] + malonyl-CoA[c] => CoA[c] + malonyl-[ACP][c]	-2.41504	MCAT	FASN
HMR_2205	eicosanoyl-CoA[c] + malonyl-CoA[c] => 3-oxodocosanoyl-CoA[c] + CO2[c] + CoA[c]	-1.58496	ELOVL5	ELOVL1	ELOVL4	ELOVL3	ELOVL7	ELOVL6	ELOVL2
HMR_2208	3-oxodocosanoyl-CoA[c] + H+[c] + NADPH[c] => 3-hydroxydocosanoyl-CoA[c] + NADP+[c]	-1.58496	HSD17B12
HMR_2209	3-hydroxydocosanoyl-CoA[c] => (2E)-docosenoyl-CoA[c] + H2O[c]	-1.58496	PTPLAD1	HIGD2A	PTPLA	PTPLAD2	PTPLB
HMR_2210	(2E)-docosenoyl-CoA[c] + H+[c] + NADPH[c] => NADP+[c] + docosanoyl-CoA[c]	-1.58496	TECR	TECRL
HMR_2287	H+[c] + NADPH[c] + O2[c] + palmitoyl-CoA[c] => 7-hexadecenoyl-CoA[c] + 2 H2O[c] + NADP+[c]	-3.2555	SCD	SCD5
HMR_2293	H+[c] + NADPH[c] + O2[c] + stearoyl-CoA[c] => 2 H2O[c] + NADP+[c] + cis-vaccenoyl-CoA[c]	-1.39378	SCD	SCD5
HMR_2305	malonyl-CoA[c] + oleoyl-CoA[c] => 3-oxo-11-cis-eicosenoyl-CoA[c] + CO2[c] + CoA[c]	-1.92643	ELOVL5	ELOVL1	ELOVL4	ELOVL3	ELOVL7	ELOVL6	ELOVL2
HMR_2307	3-oxo-11-cis-eicosenoyl-CoA[c] + H+[c] + NADPH[c] => 3(S)-hydroxy-11-cis-eicosenoyl-CoA[c] + NADP+[c]	-1.92643	HSD17B12
HMR_2309	3(S)-hydroxy-11-cis-eicosenoyl-CoA[c] => H2O[c] + trans,cis-2,11-eicosadienoyl-CoA[c]	-1.92643	PTPLAD1	HIGD2A	PTPLA	PTPLAD2	PTPLB
HMR_2311	H+[c] + NADPH[c] + trans,cis-2,11-eicosadienoyl-CoA[c] => (11Z)-eicosenoyl-CoA[c] + NADP+[c]	-1.92643	TECR	TECRL
HMR_2315	(11Z)-eicosenoyl-CoA[c] + malonyl-CoA[c] => 3-oxo-13cis-docosenoyl-CoA[c] + CO2[c] + CoA[c]	-1.92472	ELOVL5	ELOVL1	ELOVL4	ELOVL3	ELOVL7	ELOVL6	ELOVL2
HMR_2317	3-oxo-13cis-docosenoyl-CoA[c] + H+[c] + NADPH[c] => 3(S)-hydroxy-13-cis-docosenoyl-CoA[c] + NADP+[c]	-1.92472	HSD17B12
HMR_2319	3(S)-hydroxy-13-cis-docosenoyl-CoA[c] => H2O[c] + trans,cis-2,13-docosadienoyl-CoA[c]	-1.92472	PTPLAD1	HIGD2A	PTPLA	PTPLAD2	PTPLB
HMR_2321	H+[c] + NADPH[c] + trans,cis-2,13-docosadienoyl-CoA[c] => (13Z)-docosenoyl-CoA[c] + NADP+[c]	-1.92472	TECR	TECRL
HMR_2324	(13Z)-docosenoyl-CoA[c] + malonyl-CoA[c] => 3-oxo-cis-15-tetracosaenoyl-CoA[c] + CO2[c] + CoA[c]	-1.92323	ELOVL5	ELOVL1	ELOVL4	ELOVL3	ELOVL7	ELOVL6	ELOVL2
HMR_2326	3-oxo-cis-15-tetracosaenoyl-CoA[c] + H+[c] + NADPH[c] => 3(S)-hydroxy-cis-15-tetracosaenoyl-CoA[c] + NADP+[c]	-1.92323	HSD17B12
HMR_2328	3(S)-hydroxy-cis-15-tetracosaenoyl-CoA[c] => H2O[c] + trans,cis-2,15-tetracosadienoyl-CoA[c]	-1.92323	PTPLAD1	HIGD2A	PTPLA	PTPLAD2	PTPLB
HMR_2330	H+[c] + NADPH[c] + trans,cis-2,15-tetracosadienoyl-CoA[c] => (15Z)-tetracosenoyl-CoA[c] + NADP+[c]	-1.92323	TECR	TECRL
HMR_2383	arachidonyl-CoA[c] + malonyl-CoA[c] => 3-oxo-docosa-7,10,13,16-all-cis-tetraenoyl-CoA[c] + CO2[c] + CoA[c]	-4.52356	ELOVL5	ELOVL1	ELOVL4	ELOVL3	ELOVL7	ELOVL6	ELOVL2
HMR_2387	3-oxo-docosa-7,10,13,16-all-cis-tetraenoyl-CoA[c] + H+[c] + NADPH[c] => 3(S)-hydroxy-docosa-7,10,13,16-all-cis-tetraenoyl-CoA[c] + NADP+[c]	-4.52356	HSD17B12
HMR_2389	3(S)-hydroxy-docosa-7,10,13,16-all-cis-tetraenoyl-CoA[c] => (2E,7Z,10Z,13Z,16Z)-docosapentaenoyl-CoA[c] + H2O[c]	-4.52356	PTPLAD1	HIGD2A	PTPLA	PTPLAD2	PTPLB
HMR_2391	(2E,7Z,10Z,13Z,16Z)-docosapentaenoyl-CoA[c] + H+[c] + NADPH[c] => (7Z,10Z,13Z,16Z)-docosatetraenoyl-CoA[c] + NADP+[c]	-4.52356
HMR_2472	H+[c] + NADPH[c] + O2[c] + linolenoyl-CoA[c] => (6Z,9Z,12Z,15Z)-octadecatetraenoyl-CoA[c] + 2 H2O[c] + NADP+[c]	-2.70044	FADS2	FADS1	FADS3
HMR_2475	(6Z,9Z,12Z,15Z)-octadecatetraenoyl-CoA[c] + malonyl-CoA[c] => 3-keto-eicosa-8,11,14,17-all-cis-tetraenoyl-CoA[c] + CO2[c] + CoA[c]	-2.66297	ELOVL5	ELOVL1	ELOVL4	ELOVL3	ELOVL7	ELOVL6	ELOVL2
HMR_2478	3-keto-eicosa-8,11,14,17-all-cis-tetraenoyl-CoA[c] + H+[c] + NADPH[c] => 3(S)-hydroxy-all-cis-8,11,14,17-eicosatetraenoyl-CoA[c] + NADP+[c]	-2.66297	HSD17B12
HMR_2480	3(S)-hydroxy-all-cis-8,11,14,17-eicosatetraenoyl-CoA[c] => H2O[c] + eicosa-(2E,8Z,11Z,14Z,17Z)-pentaenoyl-CoA[c]	-2.66297	PTPLAD1	HIGD2A	PTPLA	PTPLAD2	PTPLB
HMR_2482	H+[c] + NADPH[c] + eicosa-(2E,8Z,11Z,14Z,17Z)-pentaenoyl-CoA[c] => (8Z,11Z,14Z,17Z)-eicosatetraenoyl-CoA[c] + NADP+[c]	-2.66297	TECR	TECRL
HMR_2484	(8Z,11Z,14Z,17Z)-eicosatetraenoyl-CoA[c] + H+[c] + NADPH[c] + O2[c] => (5Z,8Z,11Z,14Z,17Z)-eicosapentaenoyl-CoA[c] + 2 H2O[c] + NADP+[c]	-5.72792	FADS2	FADS1	FADS3
HMR_2486	(5Z,8Z,11Z,14Z,17Z)-eicosapentaenoyl-CoA[c] + malonyl-CoA[c] => 3-oxo-docosa-7,10,13,16,19-all-cis-pentaenoyl-CoA[c] + CO2[c] + CoA[c]	-5.80735	ELOVL5	ELOVL1	ELOVL4	ELOVL3	ELOVL7	ELOVL6	ELOVL2
HMR_2489	3-oxo-docosa-7,10,13,16,19-all-cis-pentaenoyl-CoA[c] + H+[c] + NADPH[c] => 3(S)-hydroxy-docosa-7,10,13,16,19-all-cis-pentaenoyl-CoA[c] + NADP+[c]	-5.80735	HSD17B12
HMR_2491	3(S)-hydroxy-docosa-7,10,13,16,19-all-cis-pentaenoyl-CoA[c] => 2-trans-7,10,13,16,19-all-cis-docosahexaenoyl-CoA[c] + H2O[c]	-5.80735	PTPLAD1	HIGD2A	PTPLA	PTPLAD2	PTPLB
HMR_2493	2-trans-7,10,13,16,19-all-cis-docosahexaenoyl-CoA[c] + H+[c] + NADPH[c] => (7Z,10Z,13Z,16Z,19Z)-docosapentaenoyl-CoA [c] + NADP+[c]	-5.80735	TECR	TECRL
HMR_2592	L-carnitine[c] + O-acetylcarnitine[m] <=> L-carnitine[m] + O-acetylcarnitine[c]	-1.79179	SLC25A20	SLC25A29
HMR_2593	CoA[m] + O-acetylcarnitine[m] <=> L-carnitine[m] + acetyl-CoA[m]	-1.79179	CRAT	CPT2
HMR_2599	CoA[c] + malonyl-carnitin[c] <=> L-carnitine[c] + malonyl-CoA[c]	-1.88655	CPT1A	CPT1C	CPT1B
HMR_2600	L-carnitine[c] + malonyl-carnitin[m] <=> L-carnitine[m] + malonyl-carnitin[c]	-1.88655	SLC22A9	SLC22A1	SLC25A20	SLC25A29	SLC22A4
HMR_2601	CoA[m] + malonyl-carnitin[m] <=> L-carnitine[m] + malonyl-CoA[m]	-1.88655	CRAT	CPT2
HMR_2602	CoA[c] + dodecanoylcarnitine[c] <=> L-carnitine[c] + lauroyl-CoA[c]	-2.80735	CPT1A	CPT1C	CPT1B
HMR_2603	L-carnitine[c] + dodecanoylcarnitine[m] <=> L-carnitine[m] + dodecanoylcarnitine[c]	-2.80735	SLC22A9	SLC22A1	SLC25A20	SLC25A29	SLC22A4
HMR_2604	CoA[m] + dodecanoylcarnitine[m] <=> L-carnitine[m] + lauroyl-CoA[m]	-2.80735	CRAT	CPT2
HMR_2608	CoA[c] + tetradecanoylcarnitine[c] <=> L-carnitine[c] + myristoyl-CoA[c]	-2.32193	CPT1A	CPT1C	CPT1B
HMR_2626	CoA[c] + L-palmitoylcarnitine[c] <=> L-carnitine[c] + palmitoyl-CoA[c]	-1.70044	CPT1A	CPT1C	CPT1B
HMR_2634	L-carnitine[c] + hexadecenoylcarnitine(9)[m] <=> L-carnitine[m] + hexadecenoylcarnitine(9)[c]	-1.71621	SLC22A9	SLC22A1	SLC25A20	SLC25A29	SLC22A4
HMR_2635	7-hexadecenoyl-CoA[m] + L-carnitine[m] <=> CoA[m] + hexadecenoylcarnitine(9)[m]	-1.71621	CRAT	CPT2
HMR_2636	CoA[c] + palmitoleoyl-carnitine[c] <=> L-carnitine[c] + palmitoleoyl-CoA[c]	-2.49163	CPT1A	CPT1C	CPT1B
HMR_2638	L-carnitine[c] + palmitoleoyl-carnitine[m] <=> L-carnitine[m] + palmitoleoyl-carnitine[c]	-2.49163	SLC22A9	SLC22A1	SLC25A20	SLC25A29	SLC22A4
HMR_2640	CoA[m] + palmitoleoyl-carnitine[m] <=> L-carnitine[m] + palmitoleoyl-CoA[m]	-2.49163	CRAT	CPT2
HMR_2654	CoA[c] + stearoylcarnitine[c] <=> L-carnitine[c] + stearoyl-CoA[c]	-1.80735	CPT1A	CPT1C	CPT1B
HMR_2663	CoA[c] + L-oleoylcarnitine[c] <=> L-carnitine[c] + oleoyl-CoA[c]	-1.70854	CPT1A	CPT1C	CPT1B
HMR_2664	L-carnitine[c] + L-oleoylcarnitine[m] <=> L-carnitine[m] + L-oleoylcarnitine[c]	-1.71621	SLC22A9	SLC22A1	SLC25A20	SLC25A29	SLC22A4
HMR_2665	CoA[m] + L-oleoylcarnitine[m] <=> L-carnitine[m] + oleoyl-CoA[m]	-1.71621	CRAT	CPT2
HMR_2687	9-eicosenoyl-CoA[c] + L-carnitine[c] <=> CoA[c] + eicosenoylcarnitine(11)[c]	-1	CPT1A	CPT1C	CPT1B
HMR_2688	L-carnitine[c] + eicosenoylcarnitine(11)[m] <=> L-carnitine[m] + eicosenoylcarnitine(11)[c]	-1	SLC22A9	SLC22A1	SLC25A20	SLC25A29	SLC22A4
HMR_2689	9-eicosenoyl-CoA[m] + L-carnitine[m] <=> CoA[m] + eicosenoylcarnitine(11)[m]	-1	CRAT	CPT2
HMR_2711	CoA[c] + octadecatrienoylcarnitine[c] <=> L-carnitine[c] + linolenoyl-CoA[c]	-1.58496	CPT1A	CPT1C	CPT1B
HMR_2742	CoA[c] + linoleic-carnitine[c] <=> L-carnitine[c] + linoleoyl-CoA[c]	-1.68966	CPT1A	CPT1C	CPT1B
HMR_2752	CoA[c] + eicosatrienoylcarnitine[c] <=> L-carnitine[c] + dihomo-gamma-linolenoyl-CoA[c]	-1.58496	CPT1A	CPT1C	CPT1B
HMR_2755	CoA[c] + arachidonyl-carnitine[c] <=> L-carnitine[c] + arachidonyl-CoA[c]	-2.78427	CPT1A	CPT1C	CPT1B
HMR_2768	(11Z,14Z)-eicosadienoyl-CoA[c] + L-carnitine[c] <=> CoA[c] + eicosadienoylcarnitine[c]	-1	CPT1A	CPT1C	CPT1B
HMR_2769	L-carnitine[c] + eicosadienoylcarnitine[m] <=> L-carnitine[m] + eicosadienoylcarnitine[c]	-1	SLC22A9	SLC22A1	SLC25A20	SLC25A29	SLC22A4
HMR_2770	(11Z,14Z)-eicosadienoyl-CoA[m] + L-carnitine[m] <=> CoA[m] + eicosadienoylcarnitine[m]	-1	CRAT	CPT2
HMR_2791	L-carnitine[c] + tetradecanoylcarnitine[r] <=> L-carnitine[r] + tetradecanoylcarnitine[c]	-2.32193	SLC22A5
HMR_2792	CoA[r] + tetradecanoylcarnitine[r] <=> L-carnitine[r] + myristoyl-CoA[r]	-2.32193	CRAT
HMR_2801	L-carnitine[c] + L-palmitoylcarnitine[r] <=> L-carnitine[r] + L-palmitoylcarnitine[c]	-1.70044	SLC22A5
HMR_2803	CoA[r] + L-palmitoylcarnitine[r] <=> L-carnitine[r] + palmitoyl-CoA[r]	-1.70044	CRAT
HMR_2805	L-carnitine[c] + hexadecenoylcarnitine(9)[r] <=> L-carnitine[r] + hexadecenoylcarnitine(9)[c]	-1.71621	SLC22A5
HMR_2806	7-hexadecenoyl-CoA[r] + L-carnitine[r] <=> CoA[r] + hexadecenoylcarnitine(9)[r]	-1.71621	CRAT
HMR_2817	L-carnitine[c] + stearoylcarnitine[r] <=> L-carnitine[r] + stearoylcarnitine[c]	-1.80735	SLC22A5
HMR_2819	CoA[r] + stearoylcarnitine[r] <=> L-carnitine[r] + stearoyl-CoA[r]	-1.80735	CRAT
HMR_2825	L-carnitine[r] + L-oleoylcarnitine[c] => L-carnitine[c] + L-oleoylcarnitine[r]	-1.70695	SLC22A5
HMR_2827	CoA[r] + L-oleoylcarnitine[r] <=> L-carnitine[r] + oleoyl-CoA[r]	-1.70695	CRAT
HMR_2857	L-carnitine[c] + octadecatrienoylcarnitine[r] <=> L-carnitine[r] + octadecatrienoylcarnitine[c]	-1.58496	SLC22A5
HMR_2859	CoA[r] + octadecatrienoylcarnitine[r] <=> L-carnitine[r] + linolenoyl-CoA[r]	-1.58496	CRAT
HMR_2869	L-carnitine[c] + docosahexaenoylcarnitine[r] <=> L-carnitine[r] + docosahexaenoylcarnitine[c]	-1	SLC22A5
HMR_2870	(4Z,7Z,10Z,13Z,16Z,19Z)-docosahexaenoyl-CoA[r] + L-carnitine[r] <=> CoA[r] + docosahexaenoylcarnitine[r]	-1	CRAT
HMR_2880	L-carnitine[c] + linoleic-carnitine[r] <=> L-carnitine[r] + linoleic-carnitine[c]	-1.68966	SLC22A5
HMR_2882	CoA[r] + linoleic-carnitine[r] <=> L-carnitine[r] + linoleoyl-CoA[r]	-1.68966	CRAT
HMR_2888	L-carnitine[c] + eicosatrienoylcarnitine[r] <=> L-carnitine[r] + eicosatrienoylcarnitine[c]	-1.58496	SLC22A5
HMR_2890	CoA[r] + eicosatrienoylcarnitine[r] <=> L-carnitine[r] + dihomo-gamma-linolenoyl-CoA[r]	-1.58496	CRAT
HMR_2892	L-carnitine[c] + arachidonyl-carnitine[r] <=> L-carnitine[r] + arachidonyl-carnitine[c]	-1.68806	SLC22A5
HMR_2894	CoA[r] + arachidonyl-carnitine[r] <=> L-carnitine[r] + arachidonyl-CoA[r]	-1.68806	CRAT
HMR_3007	H+[c] + L-lactate[c] <=> H+[p] + L-lactate[p]	-1.79949	SLC16A1
HMR_3011	ATP[c] + H2O[c] + palmitoyl-CoA[c] => ADP[c] + Pi[c] + palmitoyl-CoA[p]	-1.85479	IDH3G	PDZD4	ABCD1	SLC6A8	PNCK	DUSP9	SSR4	SRPK3	BCAP31	PLXNB3	L1CAM	ABCD1P2
HMR_3020	(15Z)-tetracosenoyl-CoA[c] => (15Z)-tetracosenoyl-CoA[p]	-1.9227	ABCD1
HMR_3078	O2[p] + palmitoyl-CoA[p] => (2E)-hexadecenoyl-CoA[p] + H2O2[p]	-1.84811	ACOX3	ACOX1
HMR_3079	(2E)-hexadecenoyl-CoA[p] + H2O[p] => (S)-3-hydroxyhexadecanoyl-CoA[p]	-1.84811	EHHADH
HMR_3080	(S)-3-hydroxyhexadecanoyl-CoA[p] + NAD+[p] => 3-oxopalmitoyl-CoA[p] + H+[p] + NADH[p]	-1.84811	EHHADH	HSD17B4
HMR_3081	3-oxopalmitoyl-CoA[p] + CoA[p] => acetyl-CoA[p] + myristoyl-CoA[p]	-1.84811	ACAA1	MYO5B
HMR_3082	O2[p] + myristoyl-CoA[p] => (2E)-tetradecenoyl-CoA[p] + H2O2[p]	-1.84811	ACOX3	ACOX1
HMR_3083	(2E)-tetradecenoyl-CoA[p] + H2O[p] => (S)-3-hydroxytetradecanoyl-CoA[p]	-1.84811	EHHADH
HMR_3084	(S)-3-hydroxytetradecanoyl-CoA[p] + NAD+[p] => 3-oxotetradecanoyl-CoA[p] + H+[p] + NADH[p]	-1.84811	EHHADH	HSD17B4
HMR_3085	3-oxotetradecanoyl-CoA[p] + CoA[p] => acetyl-CoA[p] + lauroyl-CoA[p]	-1.84811	ACAA1	MYO5B
HMR_3086	O2[p] + lauroyl-CoA[p] => (2E)-dodecenoyl-CoA[p] + H2O2[p]	-1.84811	ACOX3	ACOX1
HMR_3087	(2E)-dodecenoyl-CoA[p] + H2O[p] => (S)-3-hydroxydodecanoyl-CoA[p]	-1.85092	EHHADH
HMR_3088	(S)-3-hydroxydodecanoyl-CoA[p] + NAD+[p] => 3-oxododecanoyl-CoA[p] + H+[p] + NADH[p]	-1.85092	EHHADH	HSD17B4
HMR_3089	3-oxododecanoyl-CoA[p] + CoA[p] => acetyl-CoA[p] + decanoyl-CoA[p]	-1.85092	ACAA1	MYO5B
HMR_3090	O2[p] + decanoyl-CoA[p] => (2E)-decenoyl-CoA[p] + H2O2[p]	-1.85092	ACOX3	ACOX1
HMR_3091	(2E)-decenoyl-CoA[p] + H2O[p] => (S)-hydroxydecanoyl-CoA[p]	-1.79088	EHHADH
HMR_3092	(S)-hydroxydecanoyl-CoA[p] + NAD+[p] => 3-oxodecanoyl-CoA[p] + H+[p] + NADH[p]	-1.79088	EHHADH	HSD17B4
HMR_3093	3-oxodecanoyl-CoA[p] + CoA[p] => acetyl-CoA[p] + octanoyl-CoA[p]	-1.79088	ACAA1	MYO5B
HMR_3094	O2[p] + octanoyl-CoA[p] => (2E)-octenoyl-CoA[p] + H2O2[p]	-1.79088	ACOX3	ACOX1
HMR_3095	(2E)-octenoyl-CoA[p] + H2O[p] => (S)-hydroxyoctanoyl-CoA[p]	-1.79088	EHHADH
HMR_3096	(S)-hydroxyoctanoyl-CoA[p] + NAD+[p] => 3-oxooctanoyl-CoA[p] + H+[p] + NADH[p]	-1.79088	EHHADH	HSD17B4
HMR_3097	3-oxooctanoyl-CoA[p] + CoA[p] => acetyl-CoA[p] + hexanoyl-CoA[p]	-1.79088	ACAA1	MYO5B
HMR_3098	O2[p] + hexanoyl-CoA[p] => (2E)-hexenoyl-CoA[p] + H2O2[p]	-1.79088	ACOX3	ACOX1
HMR_3099	(2E)-hexenoyl-CoA[p] + H2O[p] => (S)-hydroxyhexanoyl-CoA[p]	-1.79088	EHHADH
HMR_3100	(S)-hydroxyhexanoyl-CoA[p] + NAD+[p] => 3-oxohexanoyl-CoA[p] + H+[p] + NADH[p]	-1.79088	EHHADH	HSD17B4
HMR_3101	3-oxohexanoyl-CoA[p] + CoA[p] => acetyl-CoA[p] + butyryl-CoA[p]	-1.79088	ACAA1	MYO5B
HMR_3102	O2[p] + butyryl-CoA[p] => H2O2[p] + crotonyl-CoA[p]	-1.79088	ACOX3	ACOX1
HMR_3103	H2O[p] + crotonyl-CoA[p] => (S)-3-hydroxybutyryl-CoA[p]	-1.79088	EHHADH
HMR_3104	(S)-3-hydroxybutyryl-CoA[p] + NAD+[p] => H+[p] + NADH[p] + acetoacetyl-CoA[p]	-1.79088	EHHADH	HSD17B4
HMR_3105	CoA[p] + acetoacetyl-CoA[p] <=> 2 acetyl-CoA[p]	-1.79088	ACAT2
HMR_3135	FAD[m] + lauroyl-CoA[m] => (2E)-dodecenoyl-CoA[m] + FADH2[m]	-2.80735	ACADVL	ACADL	ACADM	ACAD9
HMR_3136	(2E)-dodecenoyl-CoA[m] + H2O[m] => (S)-3-hydroxydodecanoyl-CoA[m]	-2.43117	HADHA	ECHS1
HMR_3137	(S)-3-hydroxydodecanoyl-CoA[m] + NAD+[m] => 3-oxododecanoyl-CoA[m] + H+[m] + NADH[m]	-2.43117	HSD17B10	HADHA	HADH
HMR_3139	3-oxododecanoyl-CoA[m] + CoA[m] => acetyl-CoA[m] + decanoyl-CoA[m]	-2.43117	HADHA	HADHB	ACAA2
HMR_3142	FAD[m] + decanoyl-CoA[m] => (2E)-decenoyl-CoA[m] + FADH2[m]	-2.43117	ACADM	ACAD9
HMR_3143	(2E)-decenoyl-CoA[m] + H2O[m] => (S)-hydroxydecanoyl-CoA[m]	-2.43117	HADHA	ECHS1
HMR_3144	(S)-hydroxydecanoyl-CoA[m] + NAD+[m] => 3-oxodecanoyl-CoA[m] + H+[m] + NADH[m]	-2.43117	HSD17B10	HADHA	HADH
HMR_3146	3-oxodecanoyl-CoA[m] + CoA[m] => acetyl-CoA[m] + octanoyl-CoA[m]	-2.43117	HADHA	HADHB	ACAA2
HMR_3149	FAD[m] + octanoyl-CoA[m] => (2E)-octenoyl-CoA[m] + FADH2[m]	-2.43117	ACADM	ACAD9
HMR_3150	(2E)-octenoyl-CoA[m] + H2O[m] => (S)-hydroxyoctanoyl-CoA[m]	-2.43117	HADHA	ECHS1
HMR_3151	(S)-hydroxyoctanoyl-CoA[m] + NAD+[m] => 3-oxooctanoyl-CoA[m] + H+[m] + NADH[m]	-2.43117	HSD17B10	HADHA	HADH
HMR_3153	3-oxooctanoyl-CoA[m] + CoA[m] => acetyl-CoA[m] + hexanoyl-CoA[m]	-2.43117	HADHA	HADHB	ACAA2
HMR_3156	FAD[m] + hexanoyl-CoA[m] => (2E)-hexenoyl-CoA[m] + FADH2[m]	-2.43117	ACADSB
HMR_3157	(2E)-hexenoyl-CoA[m] + H2O[m] => (S)-hydroxyhexanoyl-CoA[m]	-2.43117	HADHA	ECHS1
HMR_3158	(S)-hydroxyhexanoyl-CoA[m] + NAD+[m] => 3-oxohexanoyl-CoA[m] + H+[m] + NADH[m]	-2.43117	HSD17B10	HADHA	HADH
HMR_3160	3-oxohexanoyl-CoA[m] + CoA[m] => acetyl-CoA[m] + butyryl-CoA[m]	-2.43117	HADHA	HADHB	ACAA2
HMR_3163	FAD[m] + butyryl-CoA[m] => FADH2[m] + crotonyl-CoA[m]	-2.43117	ACAD10	ACADM	ACADS	ACAD8	ACAD9	ACADSB	ACAD11
HMR_3164	H2O[m] + crotonyl-CoA[m] => (S)-3-hydroxybutyryl-CoA[m]	-2.43117	HADHA	ECHS1
HMR_3166	(S)-3-hydroxybutyryl-CoA[m] + NAD+[m] => H+[m] + NADH[m] + acetoacetyl-CoA[m]	-2.43117	HSD17B10	HADHA	HADH
HMR_3226	FAD[m] + oleoyl-CoA[m] => FADH2[m] + trans,cis-octadeca-2,9-dienoyl-CoA[m]	-1.71621	ACADVL	ACADL	ACADM	ACAD9
HMR_3227	H2O[m] + trans,cis-octadeca-2,9-dienoyl-CoA[m] => (S)-3-hydroxyoleyleoyl-CoA[m]	-1.71621	HADHA	ECHS1
HMR_3228	(S)-3-hydroxyoleyleoyl-CoA[m] + NAD+[m] => 3-oxooleoyl-CoA[m] + H+[m] + NADH[m]	-1.71621	HSD17B10	HADHA	HADH
HMR_3229	3-oxooleoyl-CoA[m] + CoA[m] => 7-hexadecenoyl-CoA[m] + acetyl-CoA[m]	-1.71621	HADHA	HADHB	ACAA2
HMR_3250	FAD[m] + palmitoleoyl-CoA[m] => FADH2[m] + trans,cis-hexadeca-2,9-dienoyl-CoA[m]	-2.49163	ACADVL	ACADL	ACADM	ACAD9
HMR_3252	H2O[m] + trans,cis-hexadeca-2,9-dienoyl-CoA[m] => (S)-3-hydroxypalmitoleoyl-CoA[m]	-2.49163	HADHA	ECHS1
HMR_3254	(S)-3-hydroxypalmitoleoyl-CoA[m] + NAD+[m] => 3-oxopalmitoleoyl-CoA[m] + H+[m] + NADH[m]	-2.49163	HSD17B10	HADHA	HADH
HMR_3256	3-oxopalmitoleoyl-CoA[m] + CoA[m] => (7Z)-tetradecenoyl-CoA[m] + acetyl-CoA[m]	-2.49163	HADHA	HADHB	ACAA2
HMR_3258	(7Z)-tetradecenoyl-CoA[m] + FAD[m] => FADH2[m] + trans,cis-myristo-2,7-dienoyl-CoA[m]	-1.73636	ACADVL	ACADL	ACADM	ACAD9
HMR_3260	H2O[m] + trans,cis-myristo-2,7-dienoyl-CoA[m] => cis-(3S)-hydroxytetradec-7-enoyl-CoA[m]	-1.73636	HADHA	ECHS1
HMR_3262	NAD+[m] + cis-(3S)-hydroxytetradec-7-enoyl-CoA[m] => 3-oxomyrist-7-enoyl-CoA[m] + H+[m] + NADH[m]	-1.73636	HSD17B10	HADHA	HADH
HMR_3264	3-oxomyrist-7-enoyl-CoA[m] + CoA[m] => (5Z)-dodecenoyl-CoA[m] + acetyl-CoA[m]	-1.73636	HADHA	HADHB	ACAA2
HMR_3272	(2E)-dodecenoyl-CoA[m] <=> (5Z)-dodecenoyl-CoA[m]	-1.73636	ECH1	ECI1	ECI2
HMR_3330	(15Z)-tetracosenoyl-CoA[p] + O2[p] => H2O2[p] + trans,cis-2,15-tetracosadienoyl-CoA[p]	-1.9227	ACOX3	ACOX1
HMR_3331	H2O[p] + trans,cis-2,15-tetracosadienoyl-CoA[p] => 3(S)-hydroxy-cis-15-tetracosaenoyl-CoA[p]	-1.9227	EHHADH
HMR_3332	3(S)-hydroxy-cis-15-tetracosaenoyl-CoA[p] + NAD+[p] => 3-oxo-cis-15-tetracosaenoyl-CoA[p] + H+[p] + NADH[p]	-1.9227	EHHADH	HSD17B4
HMR_3333	3-oxo-cis-15-tetracosaenoyl-CoA[p] + CoA[p] => (13Z)-docosenoyl-CoA[p] + acetyl-CoA[p]	-1.9227	ACAA1	MYO5B
HMR_3334	(13Z)-docosenoyl-CoA[p] + O2[p] => H2O2[p] + trans,cis-2,13-docosadienoyl-CoA[p]	-1.9227	ACOX3	ACOX1
HMR_3335	H2O[p] + trans,cis-2,13-docosadienoyl-CoA[p] => 3(S)-hydroxy-13-cis-docosenoyl-CoA[p]	-1.9227	EHHADH
HMR_3336	3(S)-hydroxy-13-cis-docosenoyl-CoA[p] + NAD+[p] => 3-oxo-13cis-docosenoyl-CoA[p] + H+[p] + NADH[p]	-1.9227	EHHADH	HSD17B4
HMR_3337	3-oxo-13cis-docosenoyl-CoA[p] + CoA[p] => (11Z)-eicosenoyl-CoA[p] + acetyl-CoA[p]	-1.9227	ACAA1	MYO5B
HMR_3338	(11Z)-eicosenoyl-CoA[p] + O2[p] => H2O2[p] + trans,cis-2,11-eicosadienoyl-CoA[p]	-1.9227	ACOX3	ACOX1
HMR_3339	H2O[p] + trans,cis-2,11-eicosadienoyl-CoA[p] => 3(S)-hydroxy-11-cis-eicosenoyl-CoA[p]	-1.9227	EHHADH
HMR_3340	3(S)-hydroxy-11-cis-eicosenoyl-CoA[p] + NAD+[p] => 3-oxo-11-cis-eicosenoyl-CoA[p] + H+[p] + NADH[p]	-1.9227	EHHADH	HSD17B4
HMR_3341	3-oxo-11-cis-eicosenoyl-CoA[p] + CoA[p] => acetyl-CoA[p] + oleoyl-CoA[p]	-1.9227	ACAA1	MYO5B
HMR_3342	O2[p] + oleoyl-CoA[p] => H2O2[p] + trans,cis-octadeca-2,9-dienoyl-CoA[p]	-1.9227	ACOX3	ACOX1
HMR_3343	H2O[p] + trans,cis-octadeca-2,9-dienoyl-CoA[p] => (S)-3-hydroxyoleyleoyl-CoA[p]	-1.9227	EHHADH
HMR_3344	(S)-3-hydroxyoleyleoyl-CoA[p] + NAD+[p] => 3-oxooleoyl-CoA[p] + H+[p] + NADH[p]	-1.9227	EHHADH	HSD17B4
HMR_3345	3-oxooleoyl-CoA[p] + CoA[p] => 7-hexadecenoyl-CoA[p] + acetyl-CoA[p]	-1.9227	ACAA1	MYO5B
HMR_3346	7-hexadecenoyl-CoA[p] + O2[p] => H2O2[p] + trans,cis-hexadeca-2,7-dienoyl-CoA[p]	-1.9227	ACOX3	ACOX1
HMR_3347	H2O[p] + trans,cis-hexadeca-2,7-dienoyl-CoA[p] => (S)-3-hydroxy-7-hexadecenoyl-CoA[p]	-1.9227	EHHADH
HMR_3348	(S)-3-hydroxy-7-hexadecenoyl-CoA[p] + NAD+[p] => 3-oxo-7-hexadecenoyl-CoA[p] + H+[p] + NADH[p]	-1.9227	EHHADH	HSD17B4
HMR_3349	3-oxo-7-hexadecenoyl-CoA[p] + CoA[p] => 5-tetradecenoyl-CoA[p] + acetyl-CoA[p]	-1.9227	ACAA1	MYO5B
HMR_3350	5-tetradecenoyl-CoA[p] + O2[p] => H2O2[p] + trans,cis-myristo-2,5-dienoyl-CoA[p]	-1.9227	ACOX3	ACOX1
HMR_3351	H2O[p] + trans,cis-myristo-2,5-dienoyl-CoA[p] => cis-(3S)-hydroxytetradec-5-enoyl-CoA[p]	-1.9227	EHHADH
HMR_3352	NAD+[p] + cis-(3S)-hydroxytetradec-5-enoyl-CoA[p] => 3-oxomyrist-5-enoyl-CoA[p] + H+[p] + NADH[p]	-1.9227	EHHADH	HSD17B4
HMR_3353	3-oxomyrist-5-enoyl-CoA[p] + CoA[p] => (3Z)-dodecenoyl-CoA[p] + acetyl-CoA[p]	-1.9227	ACAA1	MYO5B
HMR_3355	(2E)-dodecenoyl-CoA[p] <=> (3Z)-dodecenoyl-CoA[p]	-1.9227	EHHADH	ECI1	ECI2
HMR_3411	9-eicosenoyl-CoA[m] + 9 CoA[m] + 8 FAD[m] + 9 H2O[m] + 9 NAD+[m] => 8 FADH2[m] + 9 H+[m] + 9 NADH[m] + 10 acetyl-CoA[m]	-1	ACAA1	HSD17B10	ACADVL	HADHA	ACADL	ACADM	ECHS1	HADHB	HADH	ACAA2	ACAD9
HMR_3423	(11Z,14Z)-eicosadienoyl-CoA[m] + 9 CoA[m] + 7 FAD[m] + 9 H2O[m] + 9 NAD+[m] => 7 FADH2[m] + 9 H+[m] + 9 NADH[m] + 10 acetyl-CoA[m]	-1	ACAA1	HSD17B10	ACADVL	HADHA	ACADL	ACADM	ECHS1	HADHB	HADH	ACAA2	ACAD9
HMR_3622	cholesterol-ester pool[r] <=> 5.1e-005 cholesterol-ester-10,13,16,19-docosa[r] + 5.1e-005 cholesterol-ester-10,13,16-docosa[r] + 5.1e-005 cholesterol-ester-10-hepta[r] + 5.1e-005 cholesterol-ester-11,14,17-eico[r] + 5.1e-005 cholesterol-ester-11,14-eicosa[r] + 5.1e-005 cholesterol-ester-11-docose[r] + 5.1e-005 cholesterol-ester-11-eico[r] + 5.1e-005 cholesterol-ester-12,15,18,21-tetracosa[r] + 5.…	-1.69854
HMR_3627	cholesterol[r] + myristoyl-CoA[r] => CoA[r] + cholesterol-ester-myrist[r]	-2.32193	SOAT1	SOAT2
HMR_3632	cholesterol[r] + palmitoyl-CoA[r] => CoA[r] + cholesterol-ester-palm[r]	-1.70044	SOAT1	SOAT2
HMR_3633	7-hexadecenoyl-CoA[r] + cholesterol[r] => CoA[r] + cholesterol-ester-7-hexa[r]	-1.71621	SOAT1	SOAT2
HMR_3638	cholesterol[r] + stearoyl-CoA[r] => CoA[r] + cholesterol-ester-stea[r]	-1.80735	SOAT1	SOAT2
HMR_3641	cholesterol[r] + oleoyl-CoA[r] => CoA[r] + cholesterol-ester-ol[r]	-1.70695	SOAT1	SOAT2
HMR_3661	cholesterol[r] + linolenoyl-CoA[r] => CoA[r] + cholesterol-ester-linolen[r]	-1.58496	SOAT1	SOAT2
HMR_3664	(5Z,8Z,11Z,14Z,17Z)-eicosapentaenoyl-CoA[r] + cholesterol[r] => CoA[r] + cholesterol-ester-5,8,11,14,17-eico[r]	-2	SOAT1	SOAT2
HMR_3668	(4Z,7Z,10Z,13Z,16Z,19Z)-docosahexaenoyl-CoA[r] + cholesterol[r] => CoA[r] + cholesterol-ester-4,7,10,13,16,19-doco[r]	-1	SOAT1	SOAT2
HMR_3673	cholesterol[r] + linoleoyl-CoA[r] => CoA[r] + cholesterol-ester-lin[r]	-1.68966	SOAT1	SOAT2
HMR_3675	cholesterol[r] + dihomo-gamma-linolenoyl-CoA[r] => CoA[r] + cholesterol-ester-dihomo-gamma[r]	-1.58496	SOAT1	SOAT2
HMR_3676	arachidonyl-CoA[r] + cholesterol[r] => CoA[r] + cholesterol-ester-arach[r]	-1.68806	SOAT1	SOAT2
HMR_3855	H+[c] + NADPH[c] + lactaldehyde[c] => NADP+[c] + propane-1,2-diol[c]	-1.04713	AKR1B1	AKR1B10
HMR_3875	ATP[c] + H2O[c] + methionine[c] => PPi[c] + Pi[c] + SAM[c]	-3.10434	MAT2B	MAT1A	MAT2A
HMR_3877	H2O[c] + SAH[c] <=> adenosine[c] + homocysteine[c]	-3.10434	AHCY	AHCYL2	AHCYL1
HMR_3885	CoA[m] + acetoacetyl-CoA[m] <=> 2 acetyl-CoA[m]	-3.28919	ACAT1
HMR_3917	5-methyl-THF[c] + homocysteine[c] => THF[c] + methionine[c]	-3.10434	MTR
HMR_3947	H2O2[c] <=> H2O2[p]	-1.59352
HMR_3956	CO2[m] + H2O[m] => H+[m] + HCO3-[m]	-1.88655	CA5B	CA5A
HMR_3957	NAD+[m] + isocitrate[m] => AKG[m] + CO2[m] + H+[m] + NADH[m]	-1.07407	IDH3G	IDH3B	IDH3A
HMR_3977	H2O[c] + PPi[c] => 2 Pi[c]	-2.83498	LHPP	PPA2	PRUNE	PPA1
HMR_3984	2 H2O2[p] => 2 H2O[p] + O2[p]	-1.79014	CAT	ABTB2
HMR_4012	ATP[c] + adenosine[c] => ADP[c] + AMP[c]	-3.10434	ADK	DCK
HMR_4028	ADP[c] + CTP[c] <=> ATP[c] + CDP[c]	-6.88625	NME2	NME3	NME4	NME5	NME2P1	NME7	NME6	NME1	NME2
HMR_4116	2 GSH[c] + H2O2[c] => GSSG[c] + 2 H2O[c]	-1.13451	GPX7	PRDX1	PRDX6	PRDX5	GPX8	PRDX3	GPX4	PRDX2	GPX2	GPX6	GPX3	GPX5	GPX1
HMR_4118	GSSG[c] + H+[c] + NADPH[c] => 2 GSH[c] + NADP+[c]	-1.13451	GSR
HMR_4141	H+[m] + NADH[m] + OAA[m] <=> NAD+[m] + malate[m]	-1.07407	MDH2
HMR_4145	CoA[m] + citrate[m] <=> H2O[m] + OAA[m] + acetyl-CoA[m]	-1.07407	CS
HMR_4242	CO2[m] + crotonyl-CoA[m] + ubiquinol[m] <=> glutaryl-CoA[m] + ubiquinone[m]	-9.33249	GCDH
HMR_4243	CO2[m] + FADH2[m] + crotonyl-CoA[m] <=> FAD[m] + glutaryl-CoA[m]	-9.33249	GCDH
HMR_4280	H+[m] + NADH[m] + pyruvate[m] <=> L-lactate[m] + NAD+[m]	-1.0894	LDHA
HMR_4281	H+[p] + NADH[p] + pyruvate[p] <=> L-lactate[p] + NAD+[p]	-1.79949	LDHB	UEVLD	LDHC	LDHAL6A	LDHAL6B
HMR_4295	ATP[m] + H+[m] + HCO3-[m] + acetyl-CoA[m] => ADP[m] + Pi[m] + malonyl-CoA[m]	-1.88655	ACACB
HMR_4338	ATP[c] + THF[c] + formate[c] => 10-formyl-THF[c] + ADP[c] + Pi[c]	-2.14086	MTHFD1	AQP7P4	AL445665.1	LOC286297
HMR_4388	H+[c] + NADH[c] + pyruvate[c] <=> L-lactate[c] + NAD+[c]	-1.18156	LDHB	UEVLD	LDHC	LDHAL6A	LDHAL6B
HMR_4442	5,10-methenyl-THF[c] + NADPH[c] <=> 5,10-methylene-THF[c] + NADP+[c]	-2.14086	MTHFD1
HMR_4458	H2O[m] + cis-aconitate[m] <=> citrate[m]	-1.07407	ACO2	ACO1
HMR_4503	10-formyl-THF[c] + H+[c] <=> 5,10-methenyl-THF[c] + H2O[c]	-2.14086	MTHFD1
HMR_4570	ADP[c] + dGTP[c] <=> ATP[c] + dGDP[c]	-6.14215	NME2	NME3	NME4	NME5	NME2P1	NME7	NME6	NME1	NME2
HMR_4589	H2O[m] + cis-aconitate[m] <=> isocitrate[m]	-1.07407	ACO2	ACO1
HMR_4635	ADP[c] + dTTP[c] <=> ATP[c] + dTDP[c]	-5.00659	NME2	NME3	NME4	NME5	NME2P1	NME7	NME6	NME1	NME2
HMR_4765	bilirubin[c] <=> bilirubin[r]	-20.4461
HMR_4849	citrulline[c] <=> citrulline[s]	-1.18068	SLC7A2
HMR_4873	NH3[c] <=> NH3[s]	-3.08746	RHAG
HMR_4874	NH3[c] <=> NH3[m]	-3.08746
HMR_4885	H2O[c] <=> H2O[s]	-1.75112	AQP6	SLC5A1	AQP8	AQP10	AQP5	AQP7	AQP3	AQP2	AQP4	AQP1
HMR_4896	O2[c] <=> O2[s]	-1.68531
HMR_4900	O2[c] <=> O2[p]	-1.81831
HMR_4919	CO2[c] <=> CO2[s]	-1.71202
HMR_4922	CO2[c] <=> CO2[m]	-1.02491
HMR_4930	H+[c] + pyruvate[c] <=> H+[p] + pyruvate[p]	-1.79949	SLC16A8	SLC16A6	SLC16A7	SLC16A3	SLC16A1	SLC16A4	SLC16A5
HMR_4977	H+[c] + acetoacetate[c] => H+[m] + acetoacetate[m]	-1.55254	SLC16A1
HMR_5004	Na+[c] + bilirubin[c] <=> Na+[r] + bilirubin[r]	-20.4461
HMR_5029	glucose[c] <=> glucose[s]	-1.82712	SLC2A3	SLC2A9	SLC2A1	SLC2A11	SLC2A8	SLC5A2	SLC2A5	SLC2A12	SLC2A6	SLC2A2	SLC2A14	SLC2A4	SLC2A7	SLC2A10
HMR_5046	cholesterol[l] <=> cholesterol[m]	-1.69854	STARD3
HMR_5348	2-oxobutyrate[c] + H+[c] => 2-oxobutyrate[m] + H+[m]	-1.0244	SLC16A8	SLC16A6	SLC16A7	SLC16A3	SLC16A1	SLC16A4	SLC16A5
HMR_5349	2-oxobutyrate[m] + H+[c] => 2-oxobutyrate[c] + H+[m]	-1.0244	SLC16A8	SLC16A6	SLC16A7	SLC16A3	SLC16A1	SLC16A4	SLC16A5
HMR_5411	H+[c] + L-lactate[c] <=> H+[m] + L-lactate[m]	-1.0894	SLC16A1
HMR_5426	acetoacetate[c] + pyruvate[m] <=> acetoacetate[m] + pyruvate[c]	-1.55254
HMR_5511	isoleucine[c] + serine[s] <=> isoleucine[s] + serine[c]	-3.09574	SLC7A5
HMR_5531	homoserine[c] + tryptophan[s] <=> homoserine[s] + tryptophan[c]	-3.57724	SLC7A5	ABCA1
HMR_5563	asparagine[c] + proline[s] <=> asparagine[s] + proline[c]	-4.42678	SLC7A5
HMR_5584	arginine[c] + citrulline[s] <=> arginine[s] + citrulline[c]	-1.54409	SLC7A6	SLC7A5
HMR_6218	GSH[c] + HCO3-[c] + arachidonate[s] <=> GSH[s] + HCO3-[s] + arachidonate[c]	-2.47573	SLCO2A1
HMR_6387	Na+[c] + Pi[c] <=> Na+[r] + Pi[r]	-20.4461
HMR_6388	PPi[c] + Pi[r] <=> PPi[r] + Pi[c]	-20.4461
HMR_6571	1D-myo-inositol-3-phosphate[c] + H2O[c] => Pi[c] + inositol[c]	-2.80735	IMPAD1	IMPA1	IMPA2
HMR_6572	glucose-6-phosphate[c] => 1D-myo-inositol-3-phosphate[c]	-2.80735	ISYNA1
HMR_6914	8 H+[m] + O2[m] + 4 ferrocytochrome C[m] => 4 H+[c] + 2 H2O[m] + 4 ferricytochrome C[m]	-1.10438	COX15	COX6A1	COX7A2	COX7A2L	COX6B1	COX7C	COX4I2	COX4I1	COX7B	COX5B	COX17	COX6A2	COX6B2	COX7A1	COX6C	COX7B2	COX8A	COX5A	COX8C	MT-CO2	MT-COI	MT-CO3	COX7CP1	RP11-52L11.7	RP11-52L11.4
HMR_6918	2 H+[m] + 2 ferricytochrome C[m] + ubiquinol[m] => 4 H+[c] + 2 ferrocytochrome C[m] + ubiquinone[m]	-1.10436	UQCRC1	UQCR11	UQCRC2	UQCRB	UQCRQ	UQCRFS1	UQCRH	CYC1	UQCR10	MT-CYB
HMR_7590	acylglycerone-phosphate[c] <=> acylglycerone-phosphate[p]	-2.90689
HMR_7594	acylglycerone-phosphate[p] + hydroxy alkyl chain[p] => acyl-CoA-LD-TG2 pool[p] + alkyl-glycerone-3-phosphate[p]	-2.90689	AGPS
HMR_7596	alkyl-glycerone-3-phosphate[c] <=> alkyl-glycerone-3-phosphate[p]	-2.90689
HMR_7597	alkyl-glycerone-3-phosphate[c] + fatty acid-LD-TG2 pool[c] => 2-acyl-1-alkyl-sn-glycero-3-phosphate[c] + H2O[c]	-2.90689
HMR_7598	2-acyl-1-alkyl-sn-glycero-3-phosphate[c] + H2O[c] => 1-alkyl-2-acylglycerol[c] + Pi[c]	-2.90689	PPAP2A	LPIN2	LPPR2	LPPR4	LPPR3	LPIN3	LPIN1	PPAP2C	PPAPDC1B	PPAP2B	PPAPDC1A
HMR_7600	1-alkyl-2-acylglycerol[c] + CDP-choline[c] => 1-radyl-2-acyl-sn-glycero-3-phosphocholine[c] + CMP[c]	-3.45943	CHPT1	CEPT1
HMR_7602	1-(1-alkenyl)-sn-glycero-3-phosphoethanolamine[c] + acyl-CoA-LD-TG3 pool[c] => CoA[c] + O-1-alk-1-enyl-2-acyl-sn-glycero-3-phosphoethanolamine[c]	-2.90689	LPCAT2	LPCAT3	LPCAT1	LPCAT4
HMR_7603	H2O[c] + O-1-alk-1-enyl-2-acyl-sn-glycero-3-phosphoethanolamine[c] => 1-(1-alkenyl)-sn-glycero-3-phosphoethanolamine[c] + carboxylate[c]	-2.90689	PLA2G10	PLA2G3	PLA2G4C	PLA2G4A	PLA2G2D	PLA2G12A	PLA2G5	PLA2G12B	PLA2G2F	PLA2G4D	PLB1	PLA2G4F	JMJD7-PLA2G4B	PLA2G1B	PLA2G16	PLA2G6	PLA2G2C	PLA2G4E	PLA2G2A	PLA2G2E	PLA2G4B
HMR_7701	H+[c] + NADPH[c] + O2[c] => H2O2[c] + NADP+[c]	-1.68311	DUOX1	DUOX2
HMR_7745	beta-D-glucose[c] <=> glucose[c]	-1.82712	GALM
HMR_7747	ADP[c] + beta-D-glucose[c] => AMP[c] + beta-D-glucose-6-phosphate[c]	-1.82712	ADPGK
HMR_7777	NADP+[p] => NADP+[c]	-3.27302
HMR_7779	NADPH[c] => NADPH[p]	-3.27302
HMR_8465	2 CDP[c] <=> CMP[c] + CTP[c]	-8.41218	CMPK1
HMR_8508	NAD+[c] + propane-1,2-diol[c] => H+[c] + NADH[c] + lactaldehyde[c]	-1.04713	ADHFE1	ADH6	ZADH2	ADH1A	ADH7	ADH1B	ADH5	ADH4	ADH1C
HMR_8758	NAD+[c] + formate[c] => CO2[c] + H+[c] + NADH[c]	-3.32607	ALDH1L2	ALDH1L1
HMR_8939	Na+[s] + palmitate[s] => Na+[c] + palmitate[c]	-2.6067	SLC27A6	SLC27A1	SLC27A3	SLC27A4
HMR_9022	TAG-extraction[s] => 0.5 TAG-VLDL pool[s] + 0.5 TAG-chylomicron pool[s]	-2.10718
HMR_9023	TAG-extraction[x] => TAG-extraction[s]	-2.10718
HMR_9034	glucose[x] => glucose[s]	-1.82712
HMR_9048	O2[x] => O2[s]	-1.68531
HMR_9057	H2O[s] => H2O[x]	-1.73768
HMR_9058	CO2[s] => CO2[x]	-1.71202
HMR_9072	Pi[s] <=> Pi[x]	-3.18587
HMR_9073	NH3[s] <=> NH3[x]	-3.08746
HMR_9678	palmitate[p] => palmitate[c]	-2.90689
HMR_obj	NA	-3.13661

## Sheet: tp5_FC_gene_expr
LOG2FC ≥ 1
	LEAN		OBESE
gene	mean	sd	mean	sd
LPL	8.67235	0.983209	8.25451	0.67687
PNPLA4	9.75905	0.669661	9.79069	0.768982
MGLL	9.58069	0.850188	9.49917	0.998803
ACSL4	6.09229	0.713603	5.87544	0.73766
CA12	12.2637	0.648504	12.4442	0.562672
SLC27A6	4.30493	0.561851	4.24772	0.781771
ABCA1	8.52103	0.564746	8.2817	0.562419
AKR1B1	9.82644	0.513739	9.61726	0.574419
GPD2	6.92462	0.767577	7.12145	0.788661
ABHD5	6.99947	0.457442	6.98801	0.507055
CDS2	9.29516	0.506445	9.28231	0.588478
CDIPT	12.337	0.284184	12.3557	0.289296
PTDSS1	11.1608	0.462073	11.2228	0.434064
CHPT1	9.33052	1.05481	9.48941	0.84683
PISD	8.29466	0.60212	8.47802	0.643909
CHKB	9.00989	0.493315	9.01348	0.502909
PCYT1B	4.85599	0.297659	4.8448	0.30274
PEMT	8.63712	0.520099	8.47308	0.587789
FAR2	7.09274	1.01502	7.09582	0.914591
HMGCR	9.99869	0.445084	10.1072	0.444172
MVK	8.7037	0.212756	8.7304	0.211219
PMVK	9.96806	0.611759	10.1445	0.594068
MVD	6.37784	0.313877	6.40409	0.312447
IDI1	9.89799	0.46156	9.90857	0.534871
GGPS1	10.3134	0.482259	10.3368	0.529272
FDFT1	11.7314	0.443074	11.8526	0.396736
SQLE	9.74644	0.949848	9.87779	0.884401
LSS	9.28757	0.444268	9.27832	0.446537
CYP51A1	9.05388	0.676026	9.07171	0.701341
LBR	10.0761	0.630625	9.94642	0.629171
MSMO1	9.56342	0.570584	9.61945	0.511955
NSDHL	8.32274	0.332302	8.40546	0.31766
HSD17B7	9.42822	0.532524	9.65231	0.597636
EBP	8.65882	0.659365	8.88884	0.59904
DHCR24	11.18	0.770193	11.2769	0.744983
DHCR7	8.80866	0.693365	8.99868	0.714679
MCAT	8.46487	0.585606	8.5578	0.56021
ELOVL5	12.0522	0.629958	12.1532	0.551599
HSD17B12	11.2606	0.510468	11.1045	0.518593
TECR	10.4342	0.519176	10.3701	0.617437
SCD	9.76268	1.34593	10.0043	1.41006
FADS2	7.21389	0.610682	7.48374	0.721361
SLC25A20	7.97778	0.607726	8.34938	0.654859
CRAT	8.31432	0.435787	8.34529	0.456315
CPT1A	8.37213	0.637261	8.42791	0.690169
SLC22A5	9.28941	0.552435	9.47542	0.515746
SLC16A1	6.32535	0.748249	6.18497	0.788884
IDH3G	9.24098	0.565227	9.23125	0.625867
ABCD1	6.34766	0.321212	6.28931	0.348721
ACOX3	9.35489	0.839353	9.39588	0.757958
EHHADH	6.17015	0.64677	6.20504	0.779806
ACAA1	10.639	0.47725	10.6406	0.445656
ACAT2	8.68403	0.412695	8.7476	0.453678
ACADVL	11.1053	0.586888	11.2149	0.712742
HADHA	10.8382	0.31515	10.7998	0.366353
HSD17B10	11.4264	0.346466	11.5235	0.362878
ACADM	9.36492	0.652056	9.25926	0.657697
ACADSB	8.49297	0.971094	8.4457	0.942664
ACAD10	7.61289	0.298213	7.6582	0.34877
ECH1	10.5671	0.493958	10.5837	0.53393
SOAT1	6.99971	0.940383	6.99929	1.03179
MAT2B	10.198	0.588859	10.2306	0.582267
AHCY	9.86079	0.568058	10.0167	0.565051
MTR	8.85731	0.71235	8.78856	0.537659
CA5B	6.38864	0.50928	6.32963	0.393163
LHPP	5.98407	0.466743	5.89956	0.41225
ADK	9.22369	0.480143	9.40064	0.548396
MDH2	10.849	0.41638	11.0273	0.436703
CS	10.104	0.533289	10.0906	0.536646
OGDH	7.67072	0.45584	7.782	0.428006
GCDH	7.55919	0.510048	7.815	0.481014
LDHA	12.9249	0.387449	12.8749	0.3209
LDHB	11.9692	0.506805	11.7447	0.56097
ACACB	9.73064	1.05031	9.44083	0.960008
MTHFD1	9.49459	0.380044	9.60058	0.345257
ENO1	12.0115	0.435543	12.0598	0.38981
PGAM2	5.07673	0.401455	5.22994	0.584095
CRISP3	4.15048	1.50535	4.26324	1.38178
GAPDHS	3.84851	0.19009	3.88407	0.232612
ACO2	8.88987	0.531708	9.01215	0.63514
RHAG	5.583	0.311361	5.58122	0.335824
AQP6	6.19537	0.322274	6.1972	0.299362
MPC1	9.49475	0.442253	9.45229	0.524336
SLC16A8	5.84447	0.302523	5.77702	0.283751
SLC2A3	9.14101	0.817826	9.16596	0.836988
STARD3	7.54292	0.426396	7.67447	0.600324
SLC20A1	11.2133	0.463195	11.2966	0.433781
SLC7A5	8.36747	0.952862	8.55193	0.937674
SLC7A6	9.21359	0.511469	9.29897	0.537331
SLCO2A1	7.83219	0.466145	7.70804	0.615249
PDHA1	10.0446	0.373497	10.1973	0.332904
DLAT	6.99266	0.721605	7.20948	0.680768
DLSTP1	7.73312	0.807447	7.74483	0.848399
IMPAD1	7.26103	0.593271	7.34084	0.589892
ISYNA1	8.33794	1.0351	8.45783	0.986285
NME2	11.4432	0.433137	11.5855	0.373714
COX15	8.88343	0.364705	8.98896	0.429657
UQCRC1	10.8541	0.490465	10.8711	0.639379
GNPAT	10.2405	0.541987	10.2288	0.57853
AKR1A1	11.3494	0.387064	11.4445	0.374545
AGPS	7.0615	0.695715	7.28049	0.838163
PLA2G10	6.81918	0.884042	7.07322	0.963741
ADPGK	9.61082	0.414935	9.69402	0.435012
CMPK1	10.1568	0.711231	10.1502	0.697668
LIPE	7.29091	0.457813	7.17833	0.429297
ACSBG1	4.37016	0.228696	4.35194	0.22599
CA2	8.56699	2.11047	8.66326	1.67279
FABP3	6.86562	0.871851	6.98749	0.857823
AGPAT4	6.53713	0.418194	6.51909	0.488016
LPIN2	8.27435	0.490844	8.23501	0.481839
CDS1	9.19217	0.636299	9.1069	0.530246
CEPT1	9.90584	0.497942	10.0283	0.563615
CHKA	8.84414	0.698521	9.02398	0.670681
PCYT1A	7.09306	0.374001	7.06883	0.380997
IDI2	7.02347	0.423827	7.02966	0.416634
FDPS	11.1894	0.469031	11.3914	0.502251
TM7SF2	8.12291	0.645607	8.35163	0.923056
FAXDC2	9.8283	0.279768	9.87214	0.303837
FASN	9.03807	1.07225	9.07829	1.09329
ELOVL1	9.6682	0.36348	9.75769	0.377115
HIGD2A	9.66933	0.562835	9.68	0.55964
SCD5	6.59876	0.410334	6.71414	0.380224
FADS1	8.33002	0.736769	8.68581	0.807517
CPT2	9.37219	0.59814	9.54845	0.619127
SLC22A1	4.07082	0.269469	4.05054	0.350673
ACOX1	8.76057	0.535782	8.78237	0.537421
HSD17B4	11.3764	0.50418	11.3122	0.500655
ACADL	4.04647	0.866667	3.82145	0.646608
ECHS1	11.6042	0.429212	11.6724	0.468967
HADHB	11.8667	0.303823	11.8325	0.350182
ECI1	10.1397	0.665947	10.3961	0.622093
SOAT2	5.68807	0.355238	5.67697	0.351631
AKR1B10	4.77955	0.386884	4.81004	0.633237
MAT1A	6.01267	0.32604	6.11108	0.413124
AHCYL2	7.3423	0.476129	7.38841	0.565062
CA5A	4.50623	0.219316	4.53251	0.313294
IDH3B	10.8176	0.393463	10.9056	0.397835
PPA2	9.89428	0.594472	9.68751	0.589377
DCK	7.41317	0.895726	7.3984	0.794744
DHTKD1	9.48942	0.565339	9.72328	0.515899
UEVLD	7.70223	0.630884	7.70575	0.555784
ENO3	6.7959	0.480175	6.96932	0.588372
PGAM1	12.2139	0.227607	12.2563	0.192984
PGK1	12.6136	0.359697	12.6535	0.468416
GAPDH	13.3986	0.357522	13.448	0.474199
ACO1	9.53415	0.447317	9.6194	0.438668
SLC5A1	5.43376	0.7143	5.34405	0.705378
MPC2	10.7059	0.625889	10.9399	0.696745
SLC16A6	7.80117	1.14735	7.95867	1.22098
SLC2A9	6.81421	0.356488	6.89261	0.393426
SLC20A2	7.04808	0.630959	7.06411	0.388401
PDHA2	4.084	0.192697	4.0976	0.25335
IMPA1	9.81658	0.792436	9.75204	0.678416
NME3	11.0156	0.639676	11.3178	0.66182
COX6A1	12.108	0.541561	12.2311	0.484182
UQCR11	11.2608	0.582337	11.385	0.505983
LPCAT3	7.61811	0.469716	7.65638	0.488395
PLA2G3	5.88666	0.706608	5.83661	0.672529
ADH6	4.67032	0.284637	4.72359	0.380373
ALDH1L1	6.94557	0.356171	6.84821	0.238053
PNPLA3	5.61631	0.646951	5.81422	0.719488
ABHD6	7.36176	0.613087	7.41261	0.605193
ACSL3	10.7642	0.434661	10.734	0.486299
CA9	5.6895	0.350509	5.68213	0.364588
ACOT2	9.54987	0.761887	9.78145	0.695009
MBOAT2	8.20938	0.911095	8.23342	0.843886
ELOVL4	4.1041	0.521303	4.01999	0.570635
FADS3	7.9343	0.567756	7.99441	0.466243
CPT1B	9.48155	0.808141	9.45694	0.682005
HADH	11.1841	0.432245	11.2529	0.501524
ACAA2	9.53397	0.585073	9.59582	0.578754
ACADS	7.42215	0.43081	7.48207	0.497818
ECI2	10.0296	0.632346	10.0298	0.673188
MAT2A	12.1181	0.261802	12.1502	0.232135
AHCYL1	11.4553	0.365552	11.4518	0.39578
IDH3A	8.3906	0.642094	8.40659	0.529839
PRUNE	11.4865	0.495142	11.6885	0.470562
OGDHL	6.0369	0.709896	5.94293	0.406346
LDHC	5.56248	0.511784	5.6266	0.656872
ENO2	9.0165	0.888406	9.48278	0.96102
BPGM	7.29691	0.605038	7.25186	0.614306
MIA3	7.83682	0.644685	7.91733	0.715099
AQP8	5.20185	0.2689	5.26422	0.352022
SLC16A7	5.6624	1.31343	5.02317	1.03908
SLC2A1	8.04055	0.627247	8.09492	0.655369
PDHB	11.8285	0.429367	11.8492	0.587603
IMPA2	8.6478	0.783303	8.84331	0.86766
NME4	9.73217	0.563329	9.8867	0.615091
COX7A2	12.6462	0.457963	12.7875	0.429184
UQCRC2	11.9135	0.356388	11.9924	0.359912
LPCAT1	10.0935	0.572873	10.2171	0.599761
PLA2G4C	8.42783	0.701782	8.54961	0.783528
SLC27A3	8.22032	0.68791	8.4531	0.739365
LIPG	4.49496	0.705664	4.27301	0.646162
ACSBG2	4.12719	0.348607	4.14043	0.330425
CA14	6.0405	0.395908	6.21181	0.591165
CD36	7.91713	1.68013	7.90216	1.54037
ADH1A	3.44378	0.208793	3.40994	0.196899
AGPAT5	8.93359	0.742486	8.80937	0.717435
MOGAT2	5.72727	0.220745	5.72228	0.27327
SLC6A8	9.13629	0.686812	9.20536	0.804471
ACAD8	8.32604	0.947017	8.50701	0.803496
PPA1	11.7797	0.490959	11.817	0.438132
PGK2	5.41511	0.244221	5.50276	0.305807
SLC16A3	8.59996	0.482511	8.67052	0.475952
SLC2A11	5.47632	0.360123	5.60951	0.38317
NME5	8.11887	0.881244	8.05186	0.933444
COX7A2L	11.6178	0.315324	11.6775	0.313228
UQCRB	11.5996	0.45602	11.5662	0.397986
LPCAT4	7.60529	0.521781	7.45406	0.532322
PLA2G4A	5.37417	0.63057	5.1553	0.675151
AADAC	4.64163	0.230341	4.73274	0.266977
SLC27A2	8.00861	1.62413	8.40723	1.6925
CA6	4.20868	0.22892	4.1995	0.287862
ADH7	4.45411	0.259731	4.48251	0.280945
AGPAT3	6.64108	0.317278	6.68735	0.32257
DGAT1	7.86739	0.575969	7.97113	0.66959
SLC22A4	7.75389	0.960636	7.85364	0.848678
LDHAL6B	3.11747	0.155463	3.13346	0.180848
AQP5	5.85071	0.725421	5.70191	0.554466
SLC2A8	7.88839	0.234337	7.90641	0.285712
COX6B1	11.6541	0.467525	11.6427	0.366755
UQCRQ	11.327	0.613101	11.5216	0.598972
PLA2G2D	5.61016	0.460651	5.65468	0.496974
DAGLA	6.25929	0.309129	6.22534	0.308489
ACSL1	9.46389	0.838295	8.92603	0.772581
CA1	5.83818	0.235119	5.75748	0.224725
FABP2	5.14833	0.34452	5.0837	0.28508
ADH1B	7.00572	1.98162	5.9115	1.597
AGPAT2	8.2134	0.422663	8.16877	0.411301
ELOVL6	8.55938	0.99231	8.62061	0.91167
DUSP9	5.69224	0.37792	5.78397	0.372511
AQP7	6.47458	0.407771	6.35705	0.332301
SLC16A4	6.49731	1.05732	6.47406	1.03977
SLC5A2	6.62801	0.26889	6.65835	0.290258
NME7	9.05998	0.649878	9.34719	0.702973
COX7C	12.4793	0.476424	12.5129	0.449771
UQCRFS1	11.649	0.51944	11.7343	0.513069
PLA2G12A	8.06977	0.667007	7.92741	0.649519
ACSL6	4.91968	0.254382	4.91321	0.251139
NAE1	10.2768	0.589799	10.4029	0.654793
FABP1	5.67238	0.285719	5.6876	0.291071
ADH5	10.8047	0.321707	10.7851	0.369016
LPIN1	8.4567	0.520559	8.43505	0.565981
ELOVL2	8.10399	1.77271	8.91799	1.5189
SSR4	11.6979	0.388887	11.7639	0.457629
AQP3	11.3178	1.68747	11.1552	1.59044
SLC16A5	8.19785	0.783225	7.98889	1.04252
SLC2A5	6.51464	0.731264	6.4938	0.738583
NME6	7.26642	0.553482	7.3624	0.498084
UQCRH	11.9223	0.372722	11.9937	0.417406
PLA2G5	5.26656	0.750674	5.20048	0.748008
PNLIPRP2	4.80989	1.1301	4.92554	1.17872
ACSL5	7.50611	0.802083	7.18993	0.806264
CA3	3.59555	0.733767	3.32204	0.248094
FABP7	5.24795	1.18287	4.89919	0.930886
SRPK3	6.49834	0.480541	6.57439	0.516273
AQP2	5.8317	0.215828	5.8506	0.252893
NME1	10.9143	0.802673	11.2478	0.608464
COX4I1	12.5464	0.288148	12.5692	0.344244
CYC1	10.764	0.628242	10.9452	0.640899
LIPC	4.66686	0.333607	4.57962	0.317294
FABP5	9.64374	0.658149	9.69321	0.778431
AGPAT1	9.49106	0.448502	9.54872	0.393191
BCAP31	11.4889	0.381574	11.5538	0.422156
AQP4	3.8348	0.202905	3.93625	0.332438
SLC2A6	6.30088	0.538603	6.35067	0.513582
COX7B	11.1583	0.583668	11.1055	0.523382
UQCR10	11.6059	0.758881	11.7255	0.606763
PLA2G2F	3.36144	0.165675	3.42321	0.250947
ADH1C	4.90302	0.597415	4.75527	0.491093
CEL	5.1605	0.533592	5.26141	0.698878
AP1G1	7.88148	0.576581	7.94791	0.535421
PLXNB3	4.55183	0.282709	4.57869	0.395593
AQP1	8.25735	0.762647	7.92476	0.82322
SLC2A2	3.05679	0.164917	3.06158	0.188249
COX5B	12.2754	0.420796	12.3259	0.324752
PNLIP	3.90108	0.271873	3.88776	0.238901
CA4	5.22491	0.297537	5.19856	0.294984
FABP6	5.09359	0.772306	4.98327	0.676596
L1CAM	6.03779	0.27168	6.0751	0.335707
SLC2A14	7.14311	0.624698	7.34288	0.809223
COX17	9.76311	0.668301	9.86327	0.616644
PNPLA2	8.70905	0.312557	8.63632	0.371391
CA7	6.47916	0.233304	6.44417	0.261735
FABP4	7.69422	1.54939	7.40054	1.28846
SLC2A4	4.44451	0.218856	4.48204	0.23039
COX6A2	5.20864	0.224718	5.1609	0.274509
LIPF	4.2563	0.440085	4.18371	0.221485
JMJD7-PLA2G4B	8.25259	0.330646	8.36186	0.364687
PNLIPRP1	5.54284	0.309506	5.58925	0.313281
SLC2A10	10.8054	0.777128	10.6178	0.748376
COX7A1	8.65427	0.974772	8.44564	0.93766
PLA2G1B	3.81902	0.403931	3.79593	0.343561
CA8	5.35995	0.691457	5.39732	0.69215
COX6C	12.551	0.81671	12.8821	0.642715
PLA2G16	10.5312	0.877826	10.6708	0.854395
PLA2G6	6.86845	0.373274	6.86794	0.372052
COX8A	12.4929	0.568467	12.5771	0.51501
COX5A	11.1726	0.535749	11.3147	0.520767
PLA2G2A	6.29201	1.02683	6.17685	0.799628
PLA2G2E	4.24875	0.233345	4.29128	0.291985
LOG2FC ≤ -1
	LEAN		OBESE
gene	mean	sd	mean	sd
LPL	8672352765	0.983208526	8.25451	0.67687
PNPLA4	9759048536	0.669661225	9.79069	0.768982
MGLL	9580687716	0.850187948	9.49917	0.998803
ACSL4	6092291093	0.71360251	5.87544	0.73766
CA12	1226368483	0.648504148	12.4442	0.562672
SLC27A6	4304927116	0.561851327	4.24772	0.781771
ABCA1	8521032914	0.564746379	8.2817	0.562419
AKR1B1	9826439995	0.513739209	9.61726	0.574419
GPD2	6924616918	0.767576677	7.12145	0.788661
ABHD5	6999471582	0.457441974	6.98801	0.507055
CDS2	9295160018	0.506445496	9.28231	0.588478
CDIPT	1233701093	0.284183688	12.3557	0.289296
PTDSS1	1116081941	0.462073472	11.2228	0.434064
CHPT1	9330522404	1054811889	9.48941	0.84683
PISD	8294660092	0.602119602	8.47802	0.643909
CHKB	9009885731	0.493315233	9.01348	0.502909
PCYT1B	4855988407	0.297659426	4.8448	0.30274
PEMT	8637115339	0.520099241	8.47308	0.587789
FAR2	7092738428	1015024646	7.09582	0.914591
HMGCR	9998694496	0.445084217	10.1072	0.444172
MVK	870370076	0.212755893	8.7304	0.211219
PMVK	9968058037	0.611759485	10.1445	0.594068
MVD	637783717	0.313877428	6.40409	0.312447
IDI1	9897994627	0.461559547	9.90857	0.534871
GGPS1	1031339479	0.482258621	10.3368	0.529272
FDFT1	1173139209	0.443074366	11.8526	0.396736
SQLE	974643951	0.949848038	9.87779	0.884401
LSS	9287572429	0.444267783	9.27832	0.446537
CYP51A1	9053876544	0.676025789	9.07171	0.701341
LBR	1007608391	0.630625211	9.94642	0.629171
MSMO1	9563418826	0.570584231	9.61945	0.511955
NSDHL	8322740806	0.332302468	8.40546	0.31766
HSD17B7	9428221001	0.532523525	9.65231	0.597636
EBP	8658820976	0.659364507	8.88884	0.59904
DHCR24	1118004836	0.770192742	11.2769	0.744983
DHCR7	8808662281	0.693365389	8.99868	0.714679
MCAT	8464865378	0.585606311	8.5578	0.56021
ELOVL5	1205216628	0.629957941	12.1532	0.551599
HSD17B12	1126062146	0.510467699	11.1045	0.518593
TECR	1043417935	0.519176083	10.3701	0.617437
SCD	9762683611	1345934623	10.0043	1.41006
FADS2	7213887844	0.610682135	7.48374	0.721361
SLC25A20	7977781957	0.607726121	8.34938	0.654859
CRAT	8314324784	0.43578679	8.34529	0.456315
CPT1A	8372130049	0.637261162	8.42791	0.690169
SLC22A5	9289412558	0.552435001	9.47542	0.515746
SLC16A1	6325352719	0.74824913	6.18497	0.788884
IDH3G	924097533	0.565226633	9.23125	0.625867
ABCD1	6347659995	0.321211834	6.28931	0.348721
ACOX3	9354894576	0.839353487	9.39588	0.757958
EHHADH	6170148077	0.646769691	6.20504	0.779806
ACAA1	1063901165	0.477249985	10.6406	0.445656
ACAT2	868403241	0.412694845	8.7476	0.453678
ACADVL	1110532735	0.586887686	11.2149	0.712742
HADHA	1083824616	0.315150187	10.7998	0.366353
HSD17B10	1142637226	0.346465667	11.5235	0.362878
ACADM	9364918292	0.652055694	9.25926	0.657697
ACADSB	849297209	0.971094372	8.4457	0.942664
ACAD10	7612890602	0.298213339	7.6582	0.34877
ECH1	1056711478	0.493957838	10.5837	0.53393
SOAT1	6999708186	0.940383204	6.99929	1.03179
MAT2B	1019799194	0.588858542	10.2306	0.582267
AHCY	9860794364	0.568058268	10.0167	0.565051
MTR	8857306446	0.712349546	8.78856	0.537659
CA5B	6388640755	0.509279778	6.32963	0.393163
LHPP	5984069201	0.46674254	5.89956	0.41225
ADK	9223691288	0.480142564	9.40064	0.548396
MDH2	1084901369	0.41637992	11.0273	0.436703
CS	1010402586	0.533289262	10.0906	0.536646
OGDH	7670721899	0.455839919	7.782	0.428006
GCDH	7559193299	0.510047857	7.815	0.481014
LDHA	1292489434	0.387449262	12.8749	0.3209
LDHB	1196918859	0.506804591	11.7447	0.56097
ACACB	9730639469	105030883	9.44083	0.960008
MTHFD1	9494585393	0.380044163	9.60058	0.345257
ENO1	1201148404	0.435542837	12.0598	0.38981
PGAM2	5076731748	0.401455387	5.22994	0.584095
CRISP3	4150475483	1505349171	4.26324	1.38178
GAPDHS	3848514144	0.190090385	3.88407	0.232612
ACO2	8889870507	0.531707633	9.01215	0.63514
RHAG	5583001327	0.311361112	5.58122	0.335824
AQP6	6195365601	0.322274231	6.1972	0.299362
MPC1	9494752099	0.442252709	9.45229	0.524336
SLC16A8	5844465828	0.302523002	5.77702	0.283751
SLC2A3	914101189	0.81782587	9.16596	0.836988
STARD3	7542916835	0.426396129	7.67447	0.600324
SLC20A1	1121326151	0.463195303	11.2966	0.433781
SLC7A5	8367471276	0.952861924	8.55193	0.937674
SLC7A6	9213587319	0.511468884	9.29897	0.537331
SLCO2A1	7832189284	0.466144965	7.70804	0.615249
PDHA1	1004455526	0.373497445	10.1973	0.332904
DLAT	6992661172	0.721604959	7.20948	0.680768
DLSTP1	7733119112	0.807446532	7.74483	0.848399
IMPAD1	7261028975	0.593270887	7.34084	0.589892
ISYNA1	8337943721	103509641	8.45783	0.986285
NME2	1144323686	0.433137163	11.5855	0.373714
COX15	8883428595	0.364704683	8.98896	0.429657
UQCRC1	1085408482	0.490465026	10.8711	0.639379
GNPAT	1024046659	0.541986946	10.2288	0.57853
AKR1A1	1134937693	0.387063569	11.4445	0.374545
AGPS	7061497484	0.695714562	7.28049	0.838163
PLA2G10	681917769	0.884041953	7.07322	0.963741
ADPGK	9610821098	0.414934541	9.69402	0.435012
CMPK1	1015677092	0.711231356	10.1502	0.697668
LIPE	7290906707	0.457812936	7.17833	0.429297
ACSBG1	4370161183	0.228696362	4.35194	0.22599
CA2	8566993168	2110472743	8.66326	1.67279
FABP3	6865616682	0.871851335	6.98749	0.857823
AGPAT4	653712846	0.418194169	6.51909	0.488016
LPIN2	8274346133	0.49084418	8.23501	0.481839
CDS1	9192167542	0.636299315	9.1069	0.530246
CEPT1	9905842426	0.497942298	10.0283	0.563615
CHKA	884413522	0.698520921	9.02398	0.670681
PCYT1A	7093063419	0.374001445	7.06883	0.380997
IDI2	7023466469	0.423827032	7.02966	0.416634
FDPS	1118937365	0.469031487	11.3914	0.502251
TM7SF2	812291071	0.645607158	8.35163	0.923056
FAXDC2	9828296699	0.279767569	9.87214	0.303837
FASN	9038070179	107225459	9.07829	1.09329
ELOVL1	9668197371	0.36348025	9.75769	0.377115
HIGD2A	966933086	0.56283452	9.68	0.55964
SCD5	6598760433	0.410333849	6.71414	0.380224
FADS1	8330019883	0.736768803	8.68581	0.807517
CPT2	9372188175	0.598139969	9.54845	0.619127
SLC22A1	4070818877	0.26946889	4.05054	0.350673
ACOX1	8760568294	0.535781599	8.78237	0.537421
HSD17B4	1137640596	0.504180192	11.3122	0.500655
ACADL	4046467021	0.866667374	3.82145	0.646608
ECHS1	1160416812	0.429212138	11.6724	0.468967
HADHB	1186666889	0.303823483	11.8325	0.350182
ECI1	1013968114	0.665947403	10.3961	0.622093
SOAT2	5688065162	0.355238344	5.67697	0.351631
AKR1B10	4779547616	0.386883522	4.81004	0.633237
MAT1A	6012669152	0.326040057	6.11108	0.413124
AHCYL2	7342297525	0.4761288	7.38841	0.565062
CA5A	450622535	0.219315643	4.53251	0.313294
IDH3B	1081764834	0.393463384	10.9056	0.397835
PPA2	9894276741	0.594472026	9.68751	0.589377
DCK	7413167721	0.895725792	7.3984	0.794744
DHTKD1	9489418758	0.565338636	9.72328	0.515899
UEVLD	7702229097	0.630883912	7.70575	0.555784
ENO3	6795899157	0.480174805	6.96932	0.588372
PGAM1	1221391176	0.227607085	12.2563	0.192984
PGK1	1261362521	0.359696613	12.6535	0.468416
GAPDH	1339861424	0.357521897	13.448	0.474199
ACO1	953415293	0.447317183	9.6194	0.438668
SLC5A1	5433763272	0.71429956	5.34405	0.705378
MPC2	1070591165	0.625889034	10.9399	0.696745
SLC16A6	7801173443	1147347658	7.95867	1.22098
SLC2A9	6814210726	0.356488049	6.89261	0.393426
SLC20A2	7048083496	0.630958901	7.06411	0.388401
PDHA2	4083995961	0.192697253	4.0976	0.25335
IMPA1	9816577541	0.792436133	9.75204	0.678416
NME3	110156273	0.639676099	11.3178	0.66182
COX6A1	1210798948	0.541560924	12.2311	0.484182
UQCR11	1126077118	0.582336885	11.385	0.505983
LPCAT3	7618113881	0.469715698	7.65638	0.488395
PLA2G3	588666366	0.706608309	5.83661	0.672529
ADH6	4670324559	0.284637296	4.72359	0.380373
ALDH1L1	6945570729	0.356170612	6.84821	0.238053
PNPLA3	5616308246	0.646950891	5.81422	0.719488
ABHD6	7361759883	0.613087466	7.41261	0.605193
ACSL3	1076420535	0.434660672	10.734	0.486299
CA9	5689495977	0.350508847	5.68213	0.364588
ACOT2	9549874328	0.761886575	9.78145	0.695009
MBOAT2	8209376867	0.911095222	8.23342	0.843886
ELOVL4	4104100867	0.521302924	4.01999	0.570635
FADS3	7934302188	0.567755508	7.99441	0.466243
CPT1B	9481547508	0.808140574	9.45694	0.682005
HADH	1118411344	0.432244889	11.2529	0.501524
ACAA2	9533967206	0.585072818	9.59582	0.578754
ACADS	7422147093	0.430809865	7.48207	0.497818
ECI2	1002956344	0.632346322	10.0298	0.673188
MAT2A	1211813896	0.261801751	12.1502	0.232135
AHCYL1	1145528683	0.365552496	11.4518	0.39578
IDH3A	8390597015	0.642094327	8.40659	0.529839
PRUNE	1148649117	0.495141509	11.6885	0.470562
OGDHL	6036899133	0.709895885	5.94293	0.406346
LDHC	5562483871	0.511783517	5.6266	0.656872
ENO2	9016504869	0.888406155	9.48278	0.96102
BPGM	7296913684	0.605038417	7.25186	0.614306
MIA3	7836824742	0.644684698	7.91733	0.715099
AQP8	5201851084	0.268900467	5.26422	0.352022
SLC16A7	566240022	1313433418	5.02317	1.03908
SLC2A1	804054876	0.627247332	8.09492	0.655369
PDHB	1182848266	0.429366951	11.8492	0.587603
IMPA2	8647795156	0.783303076	8.84331	0.86766
NME4	9732167686	0.563328994	9.8867	0.615091
COX7A2	1264621349	0.45796288	12.7875	0.429184
UQCRC2	1191346168	0.356387754	11.9924	0.359912
LPCAT1	1009348699	0.572872722	10.2171	0.599761
PLA2G4C	8427832924	0.701782313	8.54961	0.783528
SLC27A3	8220324387	0.68790989	8.4531	0.739365
LIPG	4494957128	0.70566404	4.27301	0.646162
ACSBG2	4127192095	0.348606749	4.14043	0.330425
CA14	6040497743	0.395907808	6.21181	0.591165
CD36	7917131346	1680127141	7.90216	1.54037
ADH1A	3443777618	0.208792847	3.40994	0.196899
AGPAT5	8933587741	0.742485972	8.80937	0.717435
MOGAT2	5727269622	0.220744675	5.72228	0.27327
SLC6A8	9136289153	0.686812383	9.20536	0.804471
ACAD8	832604176	0.947017453	8.50701	0.803496
PPA1	1177965354	0.490958535	11.817	0.438132
PGK2	5415107975	0.244220692	5.50276	0.305807
SLC16A3	8599962884	0.482510758	8.67052	0.475952
SLC2A11	547632342	0.360123267	5.60951	0.38317
NME5	8118865785	0.881243724	8.05186	0.933444
COX7A2L	1161783939	0.315323653	11.6775	0.313228
UQCRB	1159960765	0.456019975	11.5662	0.397986
LPCAT4	7605291867	0.521781065	7.45406	0.532322
PLA2G4A	5374166333	0.630569874	5.1553	0.675151
AADAC	4641634045	0.230341227	4.73274	0.266977
SLC27A2	8008612334	1624129519	8.40723	1.6925
CA6	420867734	0.228919738	4.1995	0.287862
ADH7	4454113831	0.259731478	4.48251	0.280945
AGPAT3	6641078092	0.317277957	6.68735	0.32257
DGAT1	7867391685	0.575969037	7.97113	0.66959
SLC22A4	7753887817	0.960636407	7.85364	0.848678
LDHAL6B	3117465876	0.155462924	3.13346	0.180848
AQP5	5850705084	0.725420741	5.70191	0.554466
SLC2A8	7888392978	0.234337372	7.90641	0.285712
COX6B1	1165413413	0.46752478	11.6427	0.366755
UQCRQ	1132703177	0.613100511	11.5216	0.598972
PLA2G2D	5610158213	0.460651274	5.65468	0.496974
DAGLA	6259289623	0.309128797	6.22534	0.308489
ACSL1	9463889294	0.838295261	8.92603	0.772581
CA1	58381802	0.235118791	5.75748	0.224725
FABP2	5148334003	0.344519926	5.0837	0.28508
ADH1B	7005723664	1981619244	5.9115	1.597
AGPAT2	82134007	0.422662979	8.16877	0.411301
ELOVL6	855938341	0.9923103	8.62061	0.91167
DUSP9	5692241936	0.377920182	5.78397	0.372511
AQP7	6474582568	0.407770652	6.35705	0.332301
SLC16A4	6497311925	1057317926	6.47406	1.03977
SLC5A2	6628008254	0.268890418	6.65835	0.290258
NME7	9059982837	0.649877986	9.34719	0.702973
COX7C	1247928659	0.476424477	12.5129	0.449771
UQCRFS1	1164903673	0.519439836	11.7343	0.513069
PLA2G12A	8069766692	0.667007402	7.92741	0.649519
ACSL6	4919680849	0.254381788	4.91321	0.251139
NAE1	1027684956	0.589799173	10.4029	0.654793
FABP1	5672381937	0.285718685	5.6876	0.291071
ADH5	1080470237	0.321706978	10.7851	0.369016
LPIN1	8456701702	0.520559358	8.43505	0.565981
ELOVL2	8103992769	1772711082	8.91799	1.5189
SSR4	1169787117	0.388886849	11.7639	0.457629
AQP3	1131778762	1687469314	11.1552	1.59044
SLC16A5	8197850567	0.783224944	7.98889	1.04252
SLC2A5	651463971	0.731263971	6.4938	0.738583
NME6	7266421502	0.55348214	7.3624	0.498084
UQCRH	1192232513	0.372722363	11.9937	0.417406
PLA2G5	5266555185	0.75067408	5.20048	0.748008
PNLIPRP2	4809891063	1130101832	4.92554	1.17872
ACSL5	750611142	0.802083288	7.18993	0.806264
CA3	3595545086	0.733766983	3.32204	0.248094
FABP7	5247949092	1182874562	4.89919	0.930886
SRPK3	6498337931	0.48054134	6.57439	0.516273
AQP2	5831696739	0.215828432	5.8506	0.252893
NME1	1091434149	0.802673108	11.2478	0.608464
COX4I1	125464288	0.28814838	12.5692	0.344244
CYC1	1076404951	0.628241856	10.9452	0.640899
LIPC	4666861951	0.333606616	4.57962	0.317294
FABP5	9643742172	0.65814911	9.69321	0.778431
AGPAT1	9491061489	0.44850186	9.54872	0.393191
BCAP31	114889048	0.381574331	11.5538	0.422156
AQP4	3834796595	0.202905031	3.93625	0.332438
SLC2A6	6300879038	0.538603333	6.35067	0.513582
COX7B	1115826338	0.583667774	11.1055	0.523382
UQCR10	1160586551	0.758881497	11.7255	0.606763
PLA2G2F	3361443591	0.165674917	3.42321	0.250947
ADH1C	4903024327	0.597415445	4.75527	0.491093
CEL	5160495656	0.5335916	5.26141	0.698878
AP1G1	7881481854	0.576581161	7.94791	0.535421
PLXNB3	4551825045	0.28270902	4.57869	0.395593
AQP1	8257353045	0.762647398	7.92476	0.82322
SLC2A2	3056785367	0.16491745	3.06158	0.188249
COX5B	1227537933	0.420796098	12.3259	0.324752
PNLIP	3901083358	0.271873189	3.88776	0.238901
CA4	5224910675	0.297536916	5.19856	0.294984
FABP6	5093592674	0.772306142	4.98327	0.676596
L1CAM	6037789834	0.271680266	6.0751	0.335707
SLC2A14	7143112224	0.624698078	7.34288	0.809223
COX17	9763110854	0.66830115	9.86327	0.616644
PNPLA2	8709047915	0.312556789	8.63632	0.371391
CA7	647915894	0.233303517	6.44417	0.261735
FABP4	7694216898	1549392541	7.40054	1.28846
SLC2A4	4444511462	0.218855842	4.48204	0.23039
COX6A2	5208635777	0.224717592	5.1609	0.274509
LIPF	4256299	0.440085397	4.18371	0.221485
JMJD7-PLA2G4B	8252585862	0.330645723	8.36186	0.364687
PNLIPRP1	5542838474	0.309506084	5.58925	0.313281
SLC2A10	108053999	0.777128331	10.6178	0.748376
COX7A1	8654273918	0.974771784	8.44564	0.93766
PLA2G1B	381901594	0.403931435	3.79593	0.343561
CA8	5359954412	0.691456976	5.39732	0.69215
COX6C	1255102548	0.816709822	12.8821	0.642715
PLA2G16	1053123286	0.877825984	10.6708	0.854395
PLA2G6	6868452038	0.373273892	6.86794	0.372052
COX8A	1249293943	0.568467318	12.5771	0.51501
COX5A	1117255669	0.53574942	11.3147	0.520767
PLA2G2A	6292010622	1026829227	6.17685	0.799628
PLA2G2E	4248751909	0.233345159	4.29128	0.291985
