# Supplementary material for: Integration of transcriptomic data in a genome-scale metabolic model to investigate the link between obesity and breast cancer
Source: BMC Bioinformatics. 2019 Apr 18;20(Suppl 4):162. doi: 10.1186/s12859-019-2685-9 (PMC6471692; doi:10.1186/s12859-019-2685-9)
Supplement: Supplementary file 4 — Top 20 rewired nodes of tp4 and tp5 central reference networks, obtained by the union and comparison between lean and obese networks. The table contains for each HMR code, the equation, the subsystem and the associated genes. (XLSX 52.9 kb) [file 12859_2019_2685_MOESM4_ESM.xlsx]

## Sheet: tp4
HMR	REACTION	SUBSYSTEM	GENES
HMR_5488	glutamine[c] + methionine[s] <=> glutamine[s] + methionine[c]	Transport, extracellular	SLC7A5
HMR_5460	glycine[c] + serine[s] <= glycine[s] + serine[c]	Transport, extracellular	SLC7A5	SLC7A10	SLC3A2
HMR_5487	glutamine[c] + serine[s] <= glutamine[s] + serine[c]	Transport, extracellular	SLC7A5	SLC7A10	SLC3A2
HMR_5462	glycine[c] + tryptophan[s] <= glycine[s] + tryptophan[c]	Transport, extracellular	SLC7A5
HMR_0691	fatty acid-LD-PI pool[c] => 0.000586 (10Z)-heptadecenoic acid[c] + 0.000586 (11Z,14Z)-eicosadienoic acid[c] + 0.000586 (11Z,14Z,17Z)-eicosatrienoic acid[c] + 0.000586 (13Z)-eicosenoic acid[c] + 0.000586 (13Z)-octadecenoic acid[c] + 0.000586 (13Z,16Z)-docosadienoic acid[c] + 0.012398 (4Z,7Z,10Z,13Z,16Z)-DPA[c] + 0.000586 (6Z,9Z)-octadecadienoic acid[c] + 0.000586 (6Z,9Z,12Z,15Z,18Z)-TPA[c] + 0.000…	Artificial reactions
HMR_2596	L-carnitine[c] + O-propanoylcarnitine[m] <=> L-carnitine[m] + O-propanoylcarnitine[c]	Carnitine shuttle (mitochondrial)	SLC25A20	SLC25A29
HMR_0550	0.000538 (10Z)-heptadecenoyl-CoA[c] + 0.000538 (11Z)-docosenoyl-CoA[c] + 0.000538 (11Z)-eicosenoyl-CoA[c] + 0.000538 (11Z,14Z)-eicosadienoyl-CoA[c] + 0.000538 (11Z,14Z,17Z)-eicosatrienoyl-CoA[c] + 0.000538 (13Z)-docosenoyl-CoA[c] + 0.000538 (13Z)-eicosenoyl-CoA[c] + 0.000538 (13Z)-octadecenoyl-CoA[c] + 0.000538 (13Z,16Z)-docosadienoyl-CoA[c] + 0.000538 (15Z)-tetracosenoyl-CoA[c] + 0.005477 (4Z,7Z…	Artificial reactions
HMR_5521	homoserine[c] + methionine[s] <=> homoserine[s] + methionine[c]	Transport, extracellular	SLC7A5
HMR_5560	leucine[c] + threonine[s] <= leucine[s] + threonine[c]	Transport, extracellular	SLC7A5
HMR_5490	glutamine[c] + phenylalanine[s] <= glutamine[s] + phenylalanine[c]	Transport, extracellular	SLC7A5
HMR_5525	cysteine[c] + tryptophan[s] <= cysteine[s] + tryptophan[c]	Transport, extracellular	SLC7A5
HMR_5568	asparagine[c] + valine[s] <=> asparagine[s] + valine[c]	Transport, extracellular	SLC7A5
HMR_5558	asparagine[c] + leucine[s] <= asparagine[s] + leucine[c]	Transport, extracellular	SLC7A5
HMR_5551	cysteine[c] + proline[s] <=> cysteine[s] + proline[c]	Transport, extracellular	SLC7A5
HMR_5474	alanine[c] + serine[s] <=> alanine[s] + serine[c]	Transport, extracellular	SLC7A5
HMR_5559	leucine[c] + valine[s] <=> leucine[s] + valine[c]	Transport, extracellular	SLC7A5
HMR_5541	isoleucine[c] + phenylalanine[s] <=> isoleucine[s] + phenylalanine[c]	Transport, extracellular	SLC7A5	ABCA1
HMR_5555	cysteine[c] + homoserine[s] <=> cysteine[s] + homoserine[c]	Transport, extracellular	SLC7A5
HMR_5570	asparagine[c] + homoserine[s] <=> asparagine[s] + homoserine[c]	Transport, extracellular	SLC7A5
HMR_5527	proline[c] + tryptophan[s] <=> proline[s] + tryptophan[c]	Transport, extracellular	SLC7A5

## Sheet: tp5
HMR	REACTION	SUBSYSTEM	GENES
HMR_5479	alanine[c] + cysteine[s] <=> alanine[s] + cysteine[c]	Transport, extracellular	SLC7A5
HMR_5518	asparagine[c] + methionine[s] <=> asparagine[s] + methionine[c]	Transport, extracellular	SLC7A5
HMR_0689	fatty acid-LD-PE pool[c] => 0.000345 (10Z)-heptadecenoic acid[c] + 0.000345 (11Z,14Z)-eicosadienoic acid[c] + 0.000345 (11Z,14Z,17Z)-eicosatrienoic acid[c] + 0.000345 (13Z)-eicosenoic acid[c] + 0.000345 (13Z)-octadecenoic acid[c] + 0.000345 (13Z,16Z)-docosadienoic acid[c] + 0.005228 (4Z,7Z,10Z,13Z,16Z)-DPA[c] + 0.000345 (6Z,9Z)-octadecadienoic acid[c] + 0.000345 (6Z,9Z,12Z,15Z,18Z)-TPA[c] + 0.000…	Artificial reactions
HMR_5506	proline[c] + serine[s] <= proline[s] + serine[c]	Transport, extracellular	SLC7A5
HMR_5514	methionine[c] + tyrosine[s] <=> methionine[s] + tyrosine[c]	Transport, extracellular	SLC7A5
HMR_5542	cysteine[c] + tyrosine[s] <= cysteine[s] + tyrosine[c]	Transport, extracellular	SLC7A5
HMR_5470	glycine[c] + threonine[s] <=> glycine[s] + threonine[c]	Transport, extracellular	SLC7A5	SLC7A10	SLC3A2
HMR_5530	threonine[c] + tryptophan[s] <=> threonine[s] + tryptophan[c]	Transport, extracellular	SLC7A5	ABCA1
HMR_5559	leucine[c] + valine[s] <=> leucine[s] + valine[c]	Transport, extracellular	SLC7A5
HMR_5560	leucine[c] + threonine[s] <= leucine[s] + threonine[c]	Transport, extracellular	SLC7A5
HMR_5469	glycine[c] + valine[s] <= glycine[s] + valine[c]	Transport, extracellular	SLC7A5
HMR_5467	glycine[c] + proline[s] <= glycine[s] + proline[c]	Transport, extracellular	SLC7A5
HMR_5568	asparagine[c] + valine[s] <=> asparagine[s] + valine[c]	Transport, extracellular	SLC7A5
HMR_5563	asparagine[c] + proline[s] <= asparagine[s] + proline[c]	Transport, extracellular	SLC7A5
HMR_5572	threonine[c] + valine[s] <= threonine[s] + valine[c]	Transport, extracellular	SLC7A5
HMR_5544	proline[c] + tyrosine[s] <= proline[s] + tyrosine[c]	Transport, extracellular	SLC7A5
HMR_2865	Carnitine shuttle (endoplasmic reticular)	Carnitine shuttle (endoplasmic reticular)	SLC22A5
HMR_2591	CoA[c] + O-acetylcarnitine[c] <= L-carnitine[c] + acetyl-CoA[c]	Carnitine shuttle (cytosolic)	CPT1A	CPT1C	CPT1B
HMR_8733	D-serine[c] + glutamine[s] <= D-serine[s] + glutamine[c]	Transport, extracellular	SLC7A10	SLC3A2
