# Supplementary material for: Integration of transcriptomic data in a genome-scale metabolic model to investigate the link between obesity and breast cancer
Source: BMC Bioinformatics. 2019 Apr 18;20(Suppl 4):162. doi: 10.1186/s12859-019-2685-9 (PMC6471692; doi:10.1186/s12859-019-2685-9)
Supplement: Supplementary file 5 — Enrichment analysis of top 50 rewired nodes of tp4 and tp5 central reference gene-based networks, obtained by the union and comparison between lean and obese networks. The list of the rewired genes and the relative Dn-scores is also provided. (XLSX 17.6 kb) [file 12859_2019_2685_MOESM5_ESM.xlsx]

## Sheet: REW
T4		T5
DyNet Rewiring (Dn-score)	name	DyNet Rewiring (Dn-score)	name
214.5	FASN	141.5	MSMO1
144.5	ALDH1A2	128.5	ABTB2
142	ALPI	128.5	CAT
142	ALPPL2	123	PGD
142	ALPP	119	SHMT2
142	ACP6	119	SHMT1
142	ALPL	117.5	UBAC2
142	ACP1	117.5	PHGDH
142	ACP2	111	DEGS2
142	ACP5	111	DEGS1
142	ACPP	102	HSD17B7
139.5	ALDH1A1	102	EHHADH
128	UBAC2	91	HADHA
128	PHGDH	83	HADH
127.5	PGD	83	HSD17B10
127	MAGEA2B	81.5	LPO
125.5	DMGDH	81.5	PXDNL
123.5	PDPR	81.5	PXDN
120	ACADL	81.5	EPX
119	SHMT2	81.5	TPO
119	SHMT1	81.5	MPO
118.5	ACADM	79.5	SLC17A3
118.5	TMEM91	79.5	SLC17A7
118.5	BCKDHB	79	FASN
116	OXSM	70	AGK
115.5	GGTLC3	69	HSD17B4
115.5	GGT2	67.5	UCP2
115.5	GGT7	67.5	UCP3
115.5	GGTLC2	67.5	SLC25A27
115.5	GGT1	67.5	UCP1
115.5	GGT5	67.5	SLC25A14
113.5	ABTB2	64.5	ACADL
113.5	CAT	64.5	ACADM
112	ECHS1	60	PDHX
109.5	MECR	58	DLST
109.5	PECR	58	DLSTP1
104.5	AKR1A1	57.5	ETNK2
95.5	ACAA2	57.5	ETNK1
95.5	HADHB	57	ZADH2
94	CBR3	55.5	PEMT
94	CBR1	54.5	OGDHL
94	DHRS4	54.5	DHTKD1
91.5	ZADH2	54.5	OGDH
87.5	HMGCS2	50.5	SLC38A4
86	ACAD9	50.5	SLC38A2
86	ACADVL	50.5	SLC38A1
84	CMAS	50.5	SLC6A14
82.5	HMGCS1	50.5	SLC38A5
82.5	ACAA1	45	ACAA1
82	HADHA	42.5	OXSM

## Sheet: tp4
Term	Count	%	PValue	Genes	Fold Enrichment	Benjamini
GO:0055114~oxidation-reduction process	17	34	5.30046e-12	PDPR, ACADM, PGD, BCKDHB, CBR3, ACADL, ALDH1A1, PECR, ALDH1A2, CBR1, DHRS4, AKR1A1, PHGDH, FASN, DMGDH, ZADH2, MECR	9.64405	1.34631e-09
GO:0006635~fatty acid beta-oxidation	8	16	4.06867e-11	ACADVL, ACAA2, ACADM, ECHS1, ACADL, HADHA, ACAA1, HADHB	61.0618	5.16721e-09
GO:0016311~dephosphorylation	9	18	1.29015e-10	ALPL, PDPR, ALPPL2, ALPI, ACP6, ACP5, ACP2, ALPP, ACPP	35.146	1.09233e-08
GO:0019370~leukotriene biosynthetic process	6	12	2.57307e-09	GGT5, GGT7, GGTLC3, GGTLC2, GGT2, GGT1	100.752	1.6339e-07
GO:0006749~glutathione metabolic process	6	12	5.85973e-07	GGT5, GGT7, GGTLC3, GGTLC2, GGT2, GGT1	35.9829	2.9767e-05
GO:0006544~glycine metabolic process	4	8	1.93743e-06	SHMT1, SHMT2, PHGDH, DMGDH	149.262	8.20146e-05
GO:0006750~glutathione biosynthetic process	4	8	1.27317e-05	GGT5, GGT7, GGT2, GGT1	83.96	0.000461875
GO:0033539~fatty acid beta-oxidation using acyl-CoA dehydrogenase	4	8	1.84758e-05	ACADVL, ACADM, ACAD9, ACADL	74.6311	0.000586441
GO:0008152~metabolic process	6	12	0.000126157	ACAA2, BCKDHB, FASN, ACAA1, OXSM, HADHB	11.9943	0.00355434
GO:0055088~lipid homeostasis	4	8	0.000198196	ACADVL, ACADM, ACAD9, ACADL	34.4451	0.00502202
GO:0051262~protein tetramerization	4	8	0.000213827	SHMT1, SHMT2, DHRS4, CAT	33.584	0.00492581
GO:0006633~fatty acid biosynthetic process	4	8	0.00046668	PECR, FASN, MECR, OXSM	25.8338	0.00983171
GO:0051289~protein homotetramerization	4	8	0.000710877	SHMT1, SHMT2, CAT, ACADL	22.3893	0.0137983

## Sheet: tp5
Term	Count	%	PValue	Genes	Fold Enrichment	Benjamini
GO:0055114~oxidation-reduction process	17	0.210422	3.68862e-12	HSD17B10, LPO, PXDN, ACADM, MSMO1, PGD, ACADL, PXDNL, EPX, PHGDH, FASN, TPO, MPO, ZADH2, DEGS2, HSD17B7, DEGS1	9.84087	1.05125e-09
GO:0042744~hydrogen peroxide catabolic process	7	0.0866444	1.48365e-11	LPO, PXDN, EPX, TPO, MPO, CAT, PXDNL	119.943	2.11421e-09
GO:0006635~fatty acid beta-oxidation	7	0.0866444	2.56634e-09	ACADM, EHHADH, HSD17B4, ACADL, HADH, HADHA, ACAA1	54.5195	2.43802e-07
GO:0006631~fatty acid metabolic process	6	0.0742666	3.61994e-07	MSMO1, UCP3, EHHADH, FASN, HADH, HADHA	39.5416	2.57918e-05
GO:0098869~cellular oxidant detoxification	6	0.0742666	1.62219e-06	LPO, PXDN, EPX, TPO, CAT, PXDNL	29.3738	9.24605e-05
GO:0006865~amino acid transport	5	0.0618888	2.88279e-06	SLC38A5, SLC38A4, SLC38A2, SLC6A14, SLC38A1	48.9563	0.000136923
GO:0006839~mitochondrial transport	4	0.0495111	9.73636e-06	SLC25A14, UCP3, UCP2, UCP1	91.385	0.000396332
GO:0015992~proton transport	5	0.0618888	1.1328e-05	SLC25A14, UCP3, UCP2, SLC25A27, UCP1	34.9688	0.000403479
GO:0006979~response to oxidative stress	6	0.0742666	1.50617e-05	LPO, PXDN, EPX, TPO, MPO, PXDNL	18.6924	0.000476844
GO:0003333~amino acid transmembrane transport	4	0.0495111	4.82377e-05	SLC38A5, SLC38A4, SLC38A2, SLC6A14	54.831	0.00137386
GO:0046487~glyoxylate metabolic process	4	0.0495111	5.44202e-05	DLST, OGDH, DHTKD1, PDHX	52.7221	0.00140902
GO:0006099~tricarboxylic acid cycle	4	0.0495111	7.60219e-05	DLST, OGDHL, OGDH, DHTKD1	47.2681	0.00180396
GO:0008152~metabolic process	6	0.0742666	0.000114201	DLST, EHHADH, FASN, PDHX, ACAA1, OXSM	12.2391	0.00250064
GO:0006544~glycine metabolic process	3	0.0371333	0.000284386	SHMT1, SHMT2, PHGDH	114.231	0.00577338
GO:0006091~generation of precursor metabolites and energy	4	0.0495111	0.000464477	DLST, SLC25A27, OGDH, DHTKD1	25.8637	0.00878826
GO:0051289~protein homotetramerization	4	0.0495111	0.000669048	SHMT1, SHMT2, CAT, ACADL	22.8463	0.0118506
GO:0032868~response to insulin	4	0.0495111	0.000923578	UCP3, CAT, HADH, HADHA	20.4593	0.0153713
GO:0006814~sodium ion transport	4	0.0495111	0.00159951	SLC38A4, SLC38A2, SLC17A3, SLC38A1	16.9232	0.0250273
GO:0046513~ceramide biosynthetic process	3	0.0371333	0.00230175	AGK, DEGS2, DEGS1	41.1233	0.0339754
